# Supplementary material for: Identification and characterization of pseudogenes in the rice gene complement
Source: BMC Genomics. 2009 Jul 16;10:317. doi: 10.1186/1471-2164-10-317 (PMC2724416; doi:10.1186/1471-2164-10-317)
Supplement: Additional data file 3 — List and attributes of the 1,439 pseudogenes identified in the rice gene complement. A list of the 1,429 pseudogenes identified in the rice gene complement along with their attributes. [file 1471-2164-10-317-S3.xls]

## Sheet: Additional file 3
Pseudogene1	Chromosome	Start	Stop	Strand	Origin	GPF	GPF_Function	GPF_Protein_Lgth	GPF_No_Exons	Parent	Parent_Function	Parent_Protein_Lgth	Parent_Num_Exons	BLAST_Eval	Coverage	GWise_Score	Pseudogene_Num_Disablements	Pseudogene_Num_Exon
12001_10231387_10232373	1	10231719	10232039	-	Unknown, single exon	12001.m08367	hypothetical protein	264	3	12005.m27505	expressed protein	111	1	4.5e-16	96.4	135.17	3	1
12001_10687171_10690265	1	10688178	10689217	-	Duplicated	12001.m08428	peroxidase N precursor, putative	295	3	12005.m04978	peroxidase 12 precursor, putative, expressed	336	2	7.8e-94	88.69	382.07	1	2
12001_10708876_10712093	1	10709919	10711048	-	Duplicated	12001.m08432	cationic peroxidase 1 precursor, putative	335	3	12001.m08439	peroxidase 1 precursor, putative, expressed	348	2	1.2e-83	98.56	329.94	1	2
12001_10833197_10834099	1	10833529	10833848	+	Unknown, single exon	12001.m08455	hypothetical protein	148	4	12008.m08450	expressed protein	111	1	1.8e-30	96.4	178.35	1	1
12001_10987430_10988812	1	10987915	10988337	-	Unknown, single exon	12001.m08480	Werner syndrome ATP-dependent helicase, putative, expressed	202	1	12001.m08479	expressed protein	158	1	1.7e-38	93.67	176.17	1	1
12001_12039062_12040513	1	12039505	12039931	-	Unknown, single exon	12001.m08639	hypothetical protein	149	1	12006.m07161	expressed protein	148	1	1e-35	95.27	206.5	1	1
12001_1260096_1263074	1	1261109	1262056	+	Duplicated	12001.m06960	conserved hypothetical protein	306	1	12001.m06958	ubiquitin-protein ligase/ zinc ion binding protein, putative, expressed	338	2	2.2e-67	85.8	250.41	1	2
12001_12960954_12967371	1	12963101	12965222	+	Unknown, single exon	12001.m08783	hypothetical protein	682	2	12001.m09209	expressed protein	716	1	4.7e-73	97.07	302.81	1	1
12001_13118232_13125669	1	13120379	13123520	+	Unknown, multi exon	12001.m08811	hypothetical protein	733	4	12001.m09209	expressed protein	716	1	2.8e-82	97.63	273.24	2	2
12001_1312968_1318066	1	1314378	1316664	-	Duplicated	12001.m06965	hypothetical protein	608	4	12001.m06935	expressed protein	467	2	1.4e-216	99.57	953.24	1	2
12001_13168876_13170501	1	13169746	13170056	+	Unknown, single exon	12001.m08821	conserved hypothetical protein	156	1	12006.m07161	expressed protein	148	1	2.7e-20	76.35	110.58	2	1
12001_13194786_13202433	1	13196180	13201040	+	Duplicated	12001.m08826	sesquiterpene cyclase, putative	548	7	12008.m04848	terpene synthase 10, putative, expressed	463	6	9.2e-122	90.5	585.42	1	5
12001_13377370_13381009	1	13378797	13379589	-	Unknown, single exon	12001.m08854	expressed protein	282	1	12001.m08859	expressed protein	473	1	3.9e-49	81.61	212.73	1	1
12001_13450443_13452565	1	13451150	13451853	+	Unknown, single exon	12001.m08866	hypothetical protein	451	3	12007.m07998	expressed protein	236	1	6.9e-73	98.73	400.56	1	1
12001_1350559_1360692	1	1353405	1358031	-	Duplicated	12001.m06976	senescence-induced receptor-like serine/threonine-protein kinase precursor, putative	965	13	12005.m08618	receptor-like protein kinase, putative, expressed	948	13	2.4e-264	98.31	1377.42	1	12
12001_135623_139587	1	136951	138257	+	Unknown, single exon	12001.m06775	histone-like transcription factor and archaeal histone family protein, expressed	422	1	12001.m10258	histone-like transcription factor and archaeal histone family protein, expressed	443	1	1.2e-208	99.32	929.32	1	1
12001_13562764_13564734	1	13563507	13564197	+	Unknown, single exon	12001.m08877	hypothetical protein	879	2	12001.m08911	expressed protein	248	1	2.3e-23	91.53	145.67	4	1
12001_13960332_13966955	1	13962590	13965819	-	Duplicated	12001.m08948	NB-ARC domain containing protein	850	3	12011.m07632	stripe rust resistance protein Yr10, putative, expressed	855	2	1.2e-111	78.83	411.33	1	2
12001_13967119_13968341	1	13967577	13967896	-	Unknown, single exon	12001.m08949	hypothetical protein	198	1	12006.m31795	expressed protein	148	1	1.2e-16	83.11	116.56	2	1
12001_14134716_14135999	1	14135132	14135519	-	Unknown, single exon	12001.m08974	hypothetical protein	108	1	12006.m07161	expressed protein	148	1	2.1e-21	96.62	138.08	1	1
12001_14298976_14304087	1	14300748	14302268	-	Retrotransposed	12001.m08999	hypothetical protein	387	3	12007.m04731	expressed protein	591	2	1.5e-123	84.94	489.88	3	1
12001_14555899_14567612	1	14559888	14563630	-	Retrotransposed	12001.m42539	disease resistance protein RGA4, putative, expressed	473	1	12003.m11184	powdery mildew resistance protein PM3b, putative, expressed	1327	2	9e-295	98.04	1201.79	2	1
12001_15145034_15146697	1	15145561	15146268	+	Duplicated	12001.m09116	hessian fly response gene 1 protein, putative	177	3	12010.m04951	jasmonate-induced protein, putative, expressed	176	3	2.1e-27	89.2	135.55	1	2
12001_15511031_15516109	1	15512173	15514965	-	Duplicated	12001.m09174	12-oxophytodienoate reductase 2, putative, expressed	318	2	12006.m05846	12-oxophytodienoate reductase 2, putative, expressed	381	2	1e-123	95.8	524.45	1	4
12001_15615429_15618826	1	15616079	15618174	+	Duplicated	12001.m09188	glutathione S-transferase GSTF2, putative, expressed	200	3	12001.m09189	glutathione S-transferase GSTF2, putative, expressed	217	3	4.4e-66	97.24	281.06	1	3
12001_15711217_15712613	1	15711612	15712216	-	Duplicated	12001.m09206	hypothetical protein	65	2	12006.m06093	expressed protein	132	3	7.5e-39	96.97	232.7	1	3
12001_17461878_17463059	1	17462205	17462614	-	Unknown, single exon	12001.m09462	hypothetical protein	187	2	12006.m07161	expressed protein	148	1	1.7e-26	95.95	174.67	1	1
12001_18403227_18406135	1	18404327	18405027	+	Retrotransposed	12001.m09610	suppressor of G2 allele of SKP1, putative, expressed	224	2	12001.m10616	suppressor of G2 allele of SKP1, putative, expressed	368	10	1.8e-56	71.74	269.38	1	1
12001_18502050_18506030	1	18503399	18504679	+	Unknown, single exon	12001.m09624	pentatricopeptide repeat protein PPR868-14, putative	385	2	12003.m09317	vegetative storage protein, putative, expressed	450	1	3.8e-141	96	751.2	3	1
12001_18555433_18562725	1	18556344	18559548	+	Duplicated	12001.m09628	receptor-like protein kinase 5 precursor, putative, expressed	547	2	12004.m10171	leucine-rich repeat receptor protein kinase EXS precursor, putative, expressed	1184	2	7.4e-138	91.13	450.11	1	2
12001_18555650_18563239	1	18556443	18559572	+	Duplicated	12001.m09628	receptor-like protein kinase 5 precursor, putative, expressed	547	2	12010.m06140	receptor-like protein kinase precursor, putative, expressed	1214	2	1.5e-186	83.77	711.01	1	2
12001_18694897_18700924	1	18696960	18698859	+	Unknown, multi exon	12001.m09650	luminal-binding protein 2 precursor, putative, expressed	609	3	12005.m07770	luminal-binding protein 5 precursor, putative, expressed	688	1	1.6e-173	87.21	712.96	1	2
12001_18731077_18738650	1	18732603	18735604	-	Retrotransposed	12001.m09657	Leucine Rich Repeat family protein	924	5	12004.m06127	Leucine Rich Repeat family protein, expressed	1015	2	3.6e-150	96.85	559.73	1	1
12001_19779344_19785706	1	19781416	19783937	-	Duplicated	12001.m09818	receptor-like protein kinase 4, putative, expressed	309	4	12001.m09090	ATP binding protein, putative, expressed	691	7	4.3e-111	92.19	560.54	1	8
12001_19782814_19784802	1	19783312	19783955	-	Unknown, single exon	12001.m09818	receptor-like protein kinase 4, putative, expressed	309	4	12004.m07691	protein kinase, putative, expressed	282	1	3.4e-20	78.01	88.79	1	1
12001_19838019_19839044	1	19838360	19838698	+	Unknown, single exon	12001.m09826	hypothetical protein	105	3	12009.m21953	expressed protein	114	1	1.1e-58	98.25	265.35	1	1
12001_20158654_20159935	1	20159097	20159490	-	Unknown, single exon	12001.m09880	conserved hypothetical protein	244	1	12006.m07161	expressed protein	148	1	1.5e-17	91.22	179.16	1	1
12001_20178641_20181660	1	20178817	20181014	-	Duplicated	12001.m09884	rac-like GTP-binding protein 2, putative	112	5	12005.m08508	rac-like GTP-binding protein 2, putative, expressed	215	8	6.7e-49	99.07	276.17	2	8
12001_20427244_20429872	1	20427960	20429127	+	Duplicated	12001.m09923	hypothetical protein	178	3	12001.m07773	isoamyl acetate-hydrolyzing esterase, putative, expressed	239	5	1.7e-44	74.48	143.17	3	4
12001_20977170_20982952	1	20978423	20981727	+	Duplicated	12001.m09996	conserved hypothetical protein	290	0	12001.m09995	carboxyl-terminal peptidase, putative, expressed	407	7	1.9e-161	98.28	718.71	1	7
12001_21674258_21677554	1	21674897	21676044	-	Retrotransposed	12001.m10097	conserved hypothetical protein	420	3	12008.m06695	expressed protein	503	2	2.9e-26	84.1	81.57	1	1
12001_216928_217962	1	217344	217627	-	Unknown, single exon	12001.m06790	hypothetical protein	127	2	12001.m07422	expressed protein	139	1	3.8e-17	71.94	107.09	1	1
12001_21814670_21815921	1	21815113	21815476	+	Unknown, single exon	12001.m10115	conserved hypothetical protein	198	1	12006.m07161	expressed protein	148	1	1.2e-13	85.81	164.83	1	1
12001_22284630_22289692	1	22284968	22289010	+	Duplicated	12001.m10186	expressed protein	92	3	12009.m05343	expressed protein	223	7	3e-64	91.48	350.06	1	6
12001_22293598_22296072	1	22294118	22295099	+	Unknown, single exon	12001.m10188	hypothetical protein	171	2	12004.m101757	expressed protein	324	1	4.4e-76	97.22	634.22	1	1
12001_22294779_22296110	1	22295225	22295662	+	Unknown, single exon	12001.m10188	hypothetical protein	171	2	12003.m07670	expressed protein	149	1	8.2e-25	98.66	166.98	3	1
12001_22901831_22905205	1	22902334	22903683	-	Unknown, single exon	12001.m10275	hypothetical protein	406	2	12007.m04735	expressed protein	507	1	5.7e-75	98.22	263.75	1	1
12001_22904919_22909039	1	22906382	22907686	-	Unknown, single exon	12001.m10276	hypothetical protein	343	5	12005.m08694	expressed protein	488	1	1e-68	96.52	214.37	3	1
12001_22968249_22980613	1	22972049	22976988	+	Duplicated	12001.m10288	translation initiation factor IF-2, putative, expressed	918	11	12005.m09213	eukaryotic translation initiation factor 5B, putative, expressed	1207	12	NA	81.61	991.12	3	11
12001_23111079_23116293	1	23112479	23114804	+	Duplicated	12001.m10308	amino acid permease, putative	248	3	12004.m08857	amino acid/polyamine transporter II, putative, expressed	456	3	1e-65	71.93	223.44	3	2
12001_23130682_23136337	1	23132052	23134778	-	Duplicated	12001.m10311	conserved hypothetical protein	422	7	12004.m08857	amino acid/polyamine transporter II, putative, expressed	456	3	1.2e-49	79.17	198.97	3	2
12001_23627549_23630838	1	23628724	23629661	-	Duplicated	12001.m10383	FAD dependent oxidoreductase family protein, expressed	380	4	12007.m05071	D-amino acid oxidase, putative, expressed	392	2	2.2e-119	71.17	509.71	1	2
12001_2364759_2369885	1	2366420	2368180	-	Unknown, single exon	12001.m07138	hypothetical protein	478	4	12002.m07190	expressed protein	764	1	1.7e-69	89.66	209.63	5	1
12001_23694005_23695147	1	23694391	23694759	+	Unknown, single exon	12001.m10397	hypothetical protein	104	2	12010.m21750	expressed protein	129	1	2.7e-24	98.45	185.12	2	1
12001_23789724_23793503	1	23790613	23792008	+	Retrotransposed	12001.m10412	indole-3-acetate beta-glucosyltransferase, putative	434	2	12001.m07436	flavonol-3-O-glycoside-7-O-glucosyltransferase 1, putative, expressed	498	2	5e-80	94.18	296.11	1	1
12001_23972869_23979830	1	23976235	23977909	-	Retrotransposed	12001.m10446	expressed protein	630	1	12011.m07453	expressed protein	631	2	1.1e-89	88.43	378.93	2	1
12001_24013940_24020049	1	24015139	24018848	-	Duplicated	12001.m10451	chalcone synthase 4, putative	400	3	12011.m07446	bibenzyl synthase, putative, expressed	400	2	8.6e-120	94.25	527.81	1	2
12001_24277329_24289822	1	24279734	24288642	-	Duplicated	12001.m10493	transcriptional corepressor LEUNIG, putative	775	18	12001.m10492	transcriptional corepressor LEUNIG, putative, expressed	877	18	2.9e-97	98.52	900.5	2	17
12001_24343819_24348181	1	24345210	24346785	+	Duplicated	12001.m10498	aspartic proteinase nepenthesin-2 precursor, putative	493	3	12002.m09921	aspartic proteinase nepenthesin-2 precursor, putative, expressed	464	2	8.1e-158	99.57	655.09	1	2
12001_2450209_2451215	1	2450547	2450875	+	Retrotransposed	12001.m07155	hypothetical protein	168	2	12001.m150937	expressed protein	113	2	5e-40	93.81	207.23	1	1
12001_24991690_24992617	1	24992004	24992304	-	Unknown, single exon	12001.m10582	conserved hypothetical protein	180	3	12003.m34759	expressed protein	104	1	9.2e-34	97.12	129	3	1
12001_25064904_25068658	1	25066256	25067427	+	Retrotransposed	12001.m10591	hydroquinone glucosyltransferase, putative, expressed	508	1	12010.m04140	anthocyanidin 5,3-O-glucosyltransferase, putative, expressed	410	2	4.1e-61	94.15	216.85	1	1
12001_25352846_25355476	1	25353805	25354515	+	Unknown, single exon	12001.m10629	hypothetical protein	163	3	12009.m06023	gibberellin receptor GID1L2, putative, expressed	320	1	6.9e-51	76.88	205.96	2	1
12001_25395977_25401140	1	25397563	25399549	+	Duplicated	12001.m10638	cytochrome P450 72A1, putative, expressed	472	4	12001.m10637	cytochrome P450 72A1, putative, expressed	529	4	1.2e-252	99.62	1081.14	1	4
12001_2544203_2545157	1	2544538	2544820	+	Unknown, single exon	12001.m07171	hypothetical protein	80	2	12001.m07150	expressed protein	112	1	6.1e-17	84.82	80.49	1	1
12001_25467236_25468416	1	25467730	25468082	+	Unknown, single exon	12001.m10648	hypothetical protein	79	1	12001.m12056	expressed protein	110	1	4.2e-30	98.18	167.28	2	1
12001_25548252_25549787	1	25548974	25549553	-	Retrotransposed	12001.m10662	hypothetical protein	186	4	12007.m05384	expressed protein	240	2	3.2e-15	80.83	48.11	2	1
12001_26102114_26103483	1	26102575	26103020	+	Retrotransposed	12001.m10746	hypothetical protein	289	4	12006.m08936	RUB1, putative, expressed	154	3	3.2e-30	96.75	130.05	2	1
12001_26160578_26169288	1	26163058	26166806	+	Duplicated	12001.m10754	D-mannose binding lectin family protein	744	3	12001.m12768	serine/threonine-protein kinase receptor precursor, putative, expressed	827	2	1.1e-233	93.35	980.82	1	2
12001_26528634_26534985	1	26529661	26533760	+	Duplicated	12001.m10808	lipase 1, putative	311	4	12001.m10807	esterase precursor, putative, expressed	407	5	4.8e-140	98.77	678.29	1	5
12001_27308018_27309169	1	27308423	27308808	+	Unknown, single exon	12001.m10916	hypothetical protein	87	1	12006.m07161	expressed protein	148	1	5.2e-22	95.27	160.49	1	1
12001_27468403_27470631	1	27469123	27469787	+	Duplicated	12001.m10943	hypothetical protein	78	1	12001.m07548	expressed protein	281	2	1.1e-27	80.07	135.92	3	2
12001_27479062_27480758	1	27479566	27480112	-	Unknown, single exon	12001.m10945	hypothetical protein	328	2	12005.m07588	expressed protein	215	1	5e-38	85.12	235.08	2	1
12001_2748599_2750248	1	2748946	2749708	+	Duplicated	12001.m07207	PAS2, putative	77	3	12008.m07036	PAS2, putative, expressed	116	3	5.7e-29	74.14	134.79	1	2
12001_27817779_27819624	1	27818340	27818948	+	Unknown, single exon	12001.m10995	expressed protein	262	2	12011.m28617	expressed protein	221	1	2.2e-36	97.74	310.14	3	1
12001_2783069_2789161	1	2784973	2787252	+	Duplicated	12001.m07213	gamma-glutamyltranspeptidase 1 precursor, putative, expressed	564	7	12001.m07212	gamma-glutamyltranspeptidase 1 precursor, putative, expressed	635	6	2.6e-211	74.8	874.33	2	5
12001_27873188_27874492	1	27873631	27874050	-	Unknown, single exon	12001.m11004	hypothetical protein	368	2	12007.m08168	expressed protein	147	1	1.4e-45	98.64	181.1	4	1
12001_28195110_28199944	1	28196699	28198353	+	Unknown, single exon	12001.m11051	expressed protein	766	1	12005.m08908	expressed protein	530	1	1.8e-126	98.68	517.08	1	1
12001_28629916_28632864	1	28630175	28631453	+	Retrotransposed	12001.m11109	limonoid UDP-glucosyltransferase, putative, expressed	427	1	12009.m06474	indole-3-acetate beta-glucosyltransferase, putative, expressed	470	2	5.5e-63	94.68	223.4	1	1
12001_28646689_28654518	1	28649484	28651721	+	Retrotransposed	12001.m11113	XPA-binding protein 2, putative, expressed	712	3	12007.m08717	XPA-binding protein 2, putative, expressed	932	7	2.3e-213	82.08	1042.43	2	1
12001_28750968_28756332	1	28752667	28754384	-	Duplicated	12001.m11129	heat shock cognate 70 kDa protein, putative, expressed	540	3	12001.m12351	heat shock cognate 70 kDa protein, putative, expressed	649	2	4.9e-161	83.82	670.59	1	2
12001_29173870_29177567	1	29175099	29176231	-	Retrotransposed	12001.m11204	anthocyanidin 5,3-O-glucosyltransferase, putative, expressed	485	1	12010.m04140	anthocyanidin 5,3-O-glucosyltransferase, putative, expressed	410	2	2.2e-87	93.9	319.93	1	1
12001_29216996_29220094	1	29218048	29218992	-	Retrotransposed	12001.m11214	strictosidine synthase 1 precursor, putative, expressed	325	2	12008.m07422	strictosidine synthase 1 precursor, putative, expressed	351	3	1.4e-114	90.31	490.33	1	1
12001_29337058_29338197	1	29337354	29337752	-	Unknown, single exon	12001.m11232	hypothetical protein	107	1	12006.m07161	expressed protein	148	1	8.2e-20	97.97	166.08	1	1
12001_29370249_29376542	1	29371895	29374894	+	Duplicated	12001.m11240	cytochrome P450 3A9, putative	517	5	12002.m06536	cytochrome P450 monooxygenase CYP711A, putative, expressed	549	4	2.8e-131	96.54	509.05	1	5
12001_29476280_29477080	1	29476612	29476927	+	Unknown, single exon	12001.m11255	hypothetical protein	154	1	12005.m27505	expressed protein	111	1	5.7e-13	93.69	162.7	1	1
12001_2950272_2953311	1	2951327	2952281	-	Unknown, single exon	12001.m07251	gibberellin receptor GID1L2, putative	315	2	12001.m07252	gibberellin receptor GID1L2, putative, expressed	338	1	1e-100	91.42	402.9	1	1
12001_29990347_30008353	1	29991110	30000962	-	Duplicated	12001.m150946	myosin-2 heavy chain, non muscle, putative, expressed	526	13	12005.m08728	myosin head family protein, expressed	2160	50	NA	49.07	1496.83	1	24
12001_30204835_30206174	1	30205284	30205726	-	Unknown, single exon	12001.m11374	multiple stress-responsive zinc-finger protein ISAP1, putative	192	2	12001.m11378	multiple stress-responsive zinc-finger protein ISAP1, putative, expressed	149	1	2.6e-24	98.66	226.75	3	1
12001_3022322_3026158	1	3023614	3024843	+	Unknown, single exon	12001.m07268	hypothetical protein	392	2	12001.m07270	expressed protein	431	1	7.1e-71	95.13	284.55	1	1
12001_30226831_30227739	1	30227095	30227405	-	Unknown, single exon	12001.m11377	conserved hypothetical protein	367	2	12008.m08450	expressed protein	111	1	1.6e-24	95.5	138.97	1	1
12001_30320073_30326319	1	30322202	30325570	+	Duplicated	12001.m11388	expressed protein	405	4	12005.m08708	expressed protein	710	9	NA	88.59	221.99	2	6
12001_30339600_30343034	1	30340649	30341983	+	Duplicated	12001.m11392	triacylglycerol lipase, putative, expressed	319	1	12002.m07091	triacylglycerol lipase, putative, expressed	350	2	3.8e-82	98.29	390.74	1	2
12001_30389071_30394568	1	30391522	30393040	+	Unknown, single exon	12001.m11404	NB-ARC domain containing protein, expressed	373	1	12001.m11412	expressed protein	508	1	2e-195	99.61	857.97	1	1
12001_31001081_31005479	1	31002556	31004002	+	Unknown, single exon	12001.m11507	anthocyanidin 5,3-O-glucosyltransferase, putative, expressed	387	1	12001.m11505	anthocyanidin 5,3-O-glucosyltransferase, putative, expressed	492	1	3.7e-230	97.97	1020.63	1	1
12001_31669675_31672886	1	31670211	31672348	+	Duplicated	12001.m11613	protein TWIN SISTER of FT, putative	176	4	12006.m05356	OsFTL3 - Rice FT-Like3 homogous to Arabidopsis Flowering Locus T gene, expressed	179	4	2.9e-44	97.21	172.94	1	4
12001_3170181_3179584	1	3173414	3176346	+	Retrotransposed	12001.m07302	disease resistance protein SlVe2 precursor, putative	907	2	12004.m09026	expressed protein	1079	2	3.9e-187	97.96	683.57	1	1
12001_3191684_3199878	1	3192851	3196808	+	Unknown, multi exon	12001.m07305	verticillium wilt disease resistance protein precursor, putative	495	5	12001.m07282	verticillium wilt disease resistance protein, putative, expressed	1022	1	1.3e-187	95.21	852.96	3	2
12001_3194974_3204120	1	3198126	3201050	+	Unknown, single exon	12001.m07306	verticillium wilt disease resistance protein Ve2, putative	741	4	12001.m07282	verticillium wilt disease resistance protein, putative, expressed	1022	1	0	95.69	1335.93	1	1
12001_31960433_31961638	1	31960870	31961259	+	Unknown, single exon	12001.m11661	EBNA1, putative	298	2	12001.m42575	expressed protein	146	1	1.7e-43	88.36	246.54	1	1
12001_32378024_32382681	1	32379427	32381177	+	Duplicated	12001.m11720	glutelin type-A 3 precursor, putative	237	5	12003.m08383	glutelin type-A 3 precursor, putative, expressed	497	4	1.3e-202	98.79	854.27	6	4
12001_3284588_3286229	1	3285127	3285691	-	Unknown, single exon	12001.m07321	expressed protein	173	2	12001.m07330	proline-rich protein, putative, expressed	179	1	6.8e-70	98.88	301.18	1	1
12001_3290889_3292551	1	3291428	3292013	-	Unknown, single exon	12001.m07325	conserved hypothetical protein	175	2	12001.m07330	proline-rich protein, putative, expressed	179	1	7.6e-69	98.88	274.34	2	1
12001_3296707_3298349	1	3297246	3297811	-	Unknown, single exon	12001.m07327	conserved hypothetical protein	176	2	12001.m07330	proline-rich protein, putative, expressed	179	1	4.6e-70	98.88	268.85	2	1
12001_33048368_33052351	1	33049561	33051153	+	Unknown, multi exon	12001.m11828	F-box domain containing protein	351	2	12012.m06180	expressed protein	398	1	7.2e-64	98.24	225.93	1	2
12001_33312336_33324141	1	33312906	33321215	+	Duplicated	12001.m150958	insulin-degrading enzyme, putative	637	16	12001.m11864	insulin-degrading enzyme, putative, expressed	974	26	1.4e-146	92.61	1562.68	2	24
12001_33409004_33410374	1	33409327	33410000	+	Retrotransposed	12001.m11878	expressed protein	350	1	12004.m07461	expressed protein	201	2	2.5e-15	98.51	211.33	1	1
12001_3388217_3389689	1	3388801	3389249	-	Unknown, single exon	12001.m07345	hypothetical protein	325	3	12003.m06145	nuclease/ nucleic acid binding protein, putative, expressed	206	1	3.2e-17	86.41	130.24	1	1
12001_33960237_33961229	1	33960569	33960895	+	Unknown, single exon	12001.m11961	hypothetical protein	265	5	12008.m08450	expressed protein	111	1	1.2e-39	97.3	179.28	1	1
12001_34109055_34111962	1	34109594	34109945	+	Retrotransposed	12001.m150904	expressed protein	94	1	12005.m083819	expressed protein	180	2	9.9e-33	71.11	140.59	1	1
12001_34210271_34215722	1	34211734	34214257	+	Duplicated	12001.m12003	phosphoglycerate kinase, chloroplast precursor, putative, expressed	386	5	12005.m27897	phosphoglycerate kinase, chloroplast precursor, putative, expressed	488	7	3.8e-155	97.95	765.57	2	6
12001_3426304_3435471	1	3429369	3432404	-	Unknown, single exon	12001.m07354	disease resistance protein, putative, expressed	984	5	12001.m07282	verticillium wilt disease resistance protein, putative, expressed	1022	1	0	98.53	1417.8	1	1
12001_34400140_34404735	1	34401675	34403198	+	Unknown, single exon	12001.m12034	cytochrome P450 94A2, putative, expressed	498	2	12001.m12041	cytochrome P450 94A2, putative, expressed	512	1	5.2e-225	99.41	994.4	1	1
12001_34457917_34461903	1	34458775	34460210	+	Retrotransposed	12001.m12044	cytochrome P450 94A1, putative	491	2	12010.m06272	cytochrome P450 86A2, putative, expressed	561	2	5.2e-88	88.24	353.37	1	1
12001_34609804_34610589	1	34610136	34610441	+	Unknown, single exon	12001.m12068	conserved hypothetical protein	115	1	12005.m27505	expressed protein	111	1	4.6e-12	90.99	148.92	1	1
12001_34691959_34694016	1	34692669	34693307	-	Unknown, single exon	12001.m12078	expressed protein	177	1	12007.m07998	expressed protein	236	1	6.3e-48	99.15	313.78	3	1
12001_34763249_34772187	1	34766092	34769342	-	Duplicated	12001.m12091	protein kinase domain containing protein	894	9	12005.m08618	receptor-like protein kinase, putative, expressed	948	13	2.8e-97	89.24	377.43	1	7
12001_35121819_35124420	1	35122531	35123435	-	Unknown, single exon	12001.m12146	hypothetical protein	136	1	12005.m08007	expressed protein	328	1	4.7e-16	93.29	537.1	4	1
12001_35287334_35291994	1	35288836	35290490	-	Duplicated	12001.m12173	trans-cinnamate 4-monooxygenase, putative	482	4	12005.m06857	trans-cinnamate 4-monooxygenase, putative, expressed	501	3	5.2e-194	99	842.19	2	3
12001_35437967_35440087	1	35438677	35439304	-	Unknown, single exon	12001.m12199	hypothetical protein	277	1	12007.m07998	expressed protein	236	1	1.5e-93	88.56	389.73	2	1
12001_35734116_35735987	1	35734781	35735440	-	Unknown, single exon	12001.m12244	prenylated Rab receptor 2, putative	191	2	12005.m08145	prenylated Rab receptor 2, putative, expressed	221	1	2.7e-72	98.64	378.71	1	1
12001_35792643_35794101	1	35793230	35793659	+	Unknown, single exon	12001.m12256	hypothetical protein	133	1	12009.m03964	expressed protein	147	1	1.9e-52	96.6	302.79	1	1
12001_36548827_36557056	1	36549196	36555427	+	Duplicated	12001.m12379	ATP binding protein, putative	635	15	12003.m10856	expressed protein	643	14	5.7e-130	99.69	974.53	2	14
12001_36562162_36567649	1	36563895	36565911	+	Duplicated	12001.m12381	laccase, putative	548	7	12001.m12371	L-ascorbate oxidase precursor, putative, expressed	578	6	3.4e-205	94.98	842.74	1	5
12001_37664575_37666167	1	37665177	37665629	+	Retrotransposed	12001.m12547	hypothetical protein	129	1	12010.m21864	expressed protein	178	2	6.8e-56	79.21	237.08	1	1
12001_37681298_37683002	1	37681783	37682527	-	Duplicated	12001.m12549	expressed protein	110	1	12008.m04994	expressed protein	158	2	1.1e-40	96.84	310.82	1	2
12001_37921259_37922681	1	37921687	37922102	-	Unknown, single exon	12001.m12593	hypothetical protein	90	1	12005.m27506	expressed protein	143	1	5.1e-14	94.41	125.53	3	1
12001_38070142_38077913	1	38072622	38075326	-	Duplicated	12001.m12616	S-locus-specific glycoprotein S13 precursor, putative, expressed	429	2	12001.m12768	serine/threonine-protein kinase receptor precursor, putative, expressed	827	2	2.7e-281	94.44	1196.46	1	2
12001_38084427_38091623	1	38086892	38089141	+	Retrotransposed	12001.m12619	serine/threonine-protein kinase receptor precursor, putative	581	1	12001.m12768	serine/threonine-protein kinase receptor precursor, putative, expressed	827	2	1.1e-267	90.45	1148	1	1
12001_38126191_38131257	1	38127828	38129630	+	Duplicated	12001.m12625	POT family protein	493	4	12001.m12629	peptide transporter PTR2-B, putative, expressed	542	4	9.7e-154	98.15	605.7	1	4
12001_38135990_38140592	1	38137603	38138974	+	Duplicated	12001.m12627	peptide transporter PTR2, putative, expressed	342	2	12001.m12628	expressed protein	538	4	8e-174	80.48	761.09	2	2
12001_38553844_38555483	1	38554404	38554921	-	Unknown, single exon	12001.m12692	pentatricopeptide repeat protein PPR868-14, putative, expressed	549	1	12011.m06643	CRR4, putative, expressed	187	1	8.9e-69	91.98	315.26	1	1
12001_3897559_3899348	1	3898230	3898782	+	Unknown, single exon	12001.m07430	hypothetical protein	151	1	12004.m08248	expressed protein	211	1	3.6e-41	85.31	316.36	2	1
12001_39023733_39030876	1	39025424	39028394	+	Duplicated	12001.m12770	S-domain receptor-like protein kinase, putative	537	4	12001.m12768	serine/threonine-protein kinase receptor precursor, putative, expressed	827	2	4.8e-204	95.53	854.5	4	2
12001_39804656_39805633	1	39804988	39805299	-	Unknown, single exon	12001.m12897	hypothetical protein	73	2	12005.m27505	expressed protein	111	1	2.1e-28	90.99	117.01	1	1
12001_40400745_40401808	1	40401080	40401471	+	Duplicated	12001.m12999	hypothetical protein	129	3	12011.m28619	GRF zinc finger family protein, expressed	112	2	1.1e-27	91.07	112.48	1	2
12001_41030815_41033662	1	41031798	41032677	+	Unknown, single exon	12001.m13076	hypothetical protein	286	2	12004.m10687	expressed protein	328	1	1.3e-119	94.21	466.29	3	1
12001_41325888_41328522	1	41326679	41327732	-	Duplicated	12001.m13128	esterase PIR7A, putative, expressed	225	4	12001.m13129	esterase PIR7B, putative, expressed	263	3	4e-112	99.24	434.34	1	3
12001_41433609_41434418	1	41433941	41434262	+	Unknown, single exon	12001.m13146	hypothetical protein	103	1	12008.m08450	expressed protein	111	1	4.7e-17	96.4	160.94	2	1
12001_41481902_41489806	1	41485195	41489801	-	Duplicated	12001.m13155	NBS-LRR disease resistance protein, putative, expressed	764	1	12011.m05250	NBS-LRR disease resistance protein, putative, expressed	1308	4	2.1e-55	85.7	468.11	2	3
12001_41483750_41488210	1	41485063	41487721	-	Duplicated	12001.m13155	NBS-LRR disease resistance protein, putative, expressed	764	1	12002.m33272	NBS-LRR disease resistance protein, putative, expressed	735	3	6.2e-17	85.99	271.69	1	3
12001_41729940_41731978	1	41730647	41731269	+	Unknown, single exon	12001.m13191	hypothetical protein	150	2	12007.m07998	expressed protein	236	1	1.1e-63	88.14	301.46	3	1
12001_41785432_41787470	1	41786139	41786761	+	Unknown, single exon	12001.m13198	hypothetical protein	191	3	12007.m07998	expressed protein	236	1	1.4e-61	88.14	299.47	3	1
12001_42004807_42009772	1	42006525	42008052	-	Unknown, single exon	12001.m13231	glycosyl hydrolases family 17 protein, expressed	633	2	12003.m09108	Leucine Rich Repeat family protein, expressed	573	1	6.6e-111	96.16	422.6	1	1
12001_42527715_42532303	1	42529351	42530736	+	Duplicated	12001.m13307	cytochrome P450, putative, expressed	217	3	12002.m06222	cytochrome P450 71D10, putative, expressed	522	2	1.2e-80	70.88	229.74	3	2
12001_4280970_4285517	1	4281302	4285195	+	Unknown, multi exon	12001.m07486	protein dimerization, putative	834	2	12002.m33286	expressed protein	111	1	1.4e-21	97.3	77.39	1	2
12001_4906198_4909627	1	4907127	4908696	-	Duplicated	12001.m42616	serine/threonine-protein kinase Eg2-like, putative, expressed	296	9	12003.m34935	serine/threonine-protein kinase 12, putative, expressed	310	5	7.8e-42	88.71	225.8	1	7
12001_5486525_5488045	1	5486839	5487384	+	Unknown, single exon	12001.m07663	hypothetical protein	246	1	12005.m07588	expressed protein	215	1	2.7e-22	83.72	210.82	3	1
12001_5724039_5727962	1	5724862	5726407	+	Unknown, single exon	12001.m07690	D-mannose binding lectin family protein	751	3	12006.m08122	ATP binding protein, putative, expressed	518	1	7.6e-121	99.23	497.91	1	1
12001_5992018_5992888	1	5992350	5992617	+	Unknown, single exon	12001.m07738	hypothetical protein	119	2	12005.m27505	expressed protein	111	1	1.5e-11	79.28	144.86	1	1
12001_6125332_6127298	1	6126038	6126640	+	Unknown, single exon	12001.m07757	hypothetical protein	136	1	12001.m08301	expressed protein	218	1	5.7e-38	97.25	241.03	3	1
12001_6242557_6247888	1	6244413	6245904	+	Duplicated	12001.m07774	DNA binding protein, putative, expressed	356	4	12002.m06765	DNA binding protein, putative, expressed	657	4	NA	55.71	387.33	1	4
12001_6291464_6295465	1	6292792	6294132	+	Unknown, single exon	12001.m07783	serine carboxypeptidase CPVL precursor, putative, expressed	430	2	12005.m09129	serine carboxypeptidase CPVL precursor, putative, expressed	443	1	1.6e-216	99.55	955.72	1	1
12001_6364172_6365086	1	6364349	6364713	+	Unknown, single exon	12001.m07794	hypothetical protein	160	1	12005.m04921	expressed protein	123	1	5e-26	98.37	238.79	2	1
12001_6730230_6732569	1	6730354	6731455	+	Unknown, single exon	12001.m07848	expressed protein	350	1	12002.m05884	expressed protein	371	1	1.4e-41	96.23	143.91	1	1
12001_6768768_6775109	1	6771248	6773444	-	Retrotransposed	12001.m07855	ATP binding protein, putative, expressed	503	1	12001.m12768	serine/threonine-protein kinase receptor precursor, putative, expressed	827	2	2.2e-143	95.04	564.48	1	1
12001_6770461_6775878	1	6771518	6773405	-	Retrotransposed	12001.m07855	ATP binding protein, putative, expressed	503	1	12004.m10306	receptor-like kinase, putative, expressed	824	7	3.3e-66	82.65	286	1	1
12001_682409_694952	1	686593	690742	+	Unknown, single exon	12001.m06867	NBS-LRR disease resistance protein, putative	1345	2	12002.m06870	xa1-like protein, putative, expressed	1395	1	4.6e-269	98.28	1206.39	1	1
12001_7012086_7016656	1	7013270	7015470	+	Duplicated	12001.m07883	myb-like DNA-binding domain containing protein	359	6	12005.m27464	transcription factor GAMYB, putative, expressed	395	5	1.9e-183	99.24	758.14	2	4
12001_703573_715261	1	707757	711051	+	Unknown, single exon	12001.m06870	NB-ARC domain containing protein	1789	11	12002.m06870	xa1-like protein, putative, expressed	1395	1	3.6e-236	78.64	946.16	1	1
12001_7181244_7185950	1	7182326	7184970	-	Duplicated	12001.m07907	vegetative storage protein PNI288, putative	304	4	12005.m05810	bark protein, putative, expressed	361	4	2.7e-100	94.18	419.09	1	4
12001_7259179_7261272	1	7259823	7260608	+	Unknown, multi exon	12001.m07917	hypothetical protein	159	4	12003.m07325	long cell-linked locus protein, putative, expressed	215	1	2.7e-54	76.28	237.64	1	2
12001_7653615_7655500	1	7654083	7654432	+	Unknown, single exon	12001.m07975	hypothetical protein	115	1	12009.m06290	TMV response-related gene product, putative, expressed	202	1	1.3e-26	96.04	181.11	3	1
12001_7761753_7762744	1	7762085	7762383	-	Unknown, single exon	12001.m07990	conserved hypothetical protein	197	4	12005.m27505	expressed protein	111	1	1.6e-36	89.19	160.95	1	1
12001_776366_783280	1	778255	781383	+	Duplicated	12001.m06884	LRK14, putative	581	2	12001.m06878	LRK33, putative, expressed	631	3	1.1e-236	99.21	1013.04	1	2
12001_834679_841497	1	836658	839516	-	Duplicated	12001.m06897	protein kinase domain containing protein, expressed	734	7	12001.m06881	TAK14, putative, expressed	660	3	1.4e-213	97.27	877.29	1	3
12001_856758_864089	1	859798	861955	-	Duplicated	12001.m06901	receptor-like kinase, putative, expressed	300	3	12001.m06908	TAK33, putative, expressed	711	3	1.8e-227	98.73	983.18	1	3
12001_8813725_8815111	1	8814222	8814612	-	Retrotransposed	12001.m08165	transferase, putative	461	2	12001.m08166	transferase, putative, expressed	166	3	3.4e-57	81.33	266	1	1
12001_8832385_8834570	1	8832882	8833272	+	Retrotransposed	12001.m08169	transferase, putative	461	2	12001.m08166	transferase, putative, expressed	166	3	3.4e-57	81.33	266	1	1
12001_9301245_9309488	1	9302933	9306622	-	Duplicated	12001.m08235	NBS-LRR disease resistance protein, putative	999	3	12006.m05364	disease resistance protein RPM1, putative, expressed	955	2	7.6e-178	98.53	649.41	2	4
12001_971729_979087	1	973612	977220	+	Duplicated	12001.m06919	receptor kinase LRK14, putative, expressed	488	4	12001.m06898	Ser/Thr receptor-like kinase, putative, expressed	622	3	5.8e-201	95.98	834.87	1	3
12002_10127711_10132811	2	10129537	10130995	+	Retrotransposed	12002.m07003	galactoside 2-alpha-L-fucosyltransferase, putative	393	3	12002.m06996	fucosyltransferase 8, putative, expressed	602	2	1.6e-230	81.73	980.75	2	1
12002_10488590_10494703	2	10490467	10492491	+	Unknown, single exon	12002.m07051	NBS-LRR type disease resistance protein Hom-B, putative, expressed	968	7	12009.m05210	disease resistance RPP13-like protein 1, putative, expressed	737	1	4.5e-112	95.93	474.13	1	1
12002_10579183_10580229	2	10579360	10579784	-	Unknown, single exon	12002.m07065	hypothetical protein	84	1	12006.m07161	expressed protein	148	1	1.9e-12	97.97	161.14	2	1
12002_10591161_10592207	2	10591338	10591762	-	Unknown, single exon	12002.m07068	hypothetical protein	84	1	12006.m07161	expressed protein	148	1	2.7e-11	97.97	156.14	2	1
12002_10774672_10783501	2	10777416	10780755	-	Duplicated	12002.m07094	stripe rust resistance protein Yr10, putative	903	5	12011.m07346	stripe rust resistance protein Yr10, putative, expressed	915	2	1.7e-179	99.45	669.43	2	2
12002_10904094_10919086	2	10908437	10914567	-	Duplicated	12002.m07113	multidrug resistance-associated protein 3, putative	1199	12	12001.m07414	multidrug resistance-associated protein 3, putative, expressed	1506	10	0	84.53	1782.15	1	10
12002_11222602_11226027	2	11223554	11224621	-	Retrotransposed	12002.m07166	conserved hypothetical protein	255	4	12002.m07227	protein dimerization, putative, expressed	506	2	2.7e-44	71.74	161.41	4	1
12002_11358837_11366383	2	11361575	11363643	+	Duplicated	12002.m07188	heat shock protein HSP101, putative, expressed	692	4	12005.m08560	heat shock protein 101, putative, expressed	913	5	6.8e-163	76.56	668.35	2	3
12002_11514276_11521010	2	11516567	11518717	-	Unknown, single exon	12002.m07210	conserved hypothetical protein	614	3	12002.m07190	expressed protein	764	1	1.8e-181	96.47	979.3	2	1
12002_11739808_11742315	2	11740566	11741558	-	Duplicated	12002.m07237	hypothetical protein	412	7	12001.m150939	expressed protein	252	3	1.4e-114	99.21	492.22	2	3
12002_12061973_12072271	2	12065434	12068811	-	Unknown, multi exon	12002.m07288	Leucine Rich Repeat family protein	701	5	12008.m08282	disease resistance protein RGA2, putative, expressed	1154	1	4.5e-240	74.96	888.05	3	2
12002_12146026_12148939	2	12147117	12147987	-	Unknown, single exon	12002.m07302	speckle-type POZ protein, putative	236	3	12010.m05803	speckle-type POZ protein, putative, expressed	364	1	3.9e-55	80.77	218.9	2	1
12002_12152482_12155727	2	12153579	12154601	-	Unknown, single exon	12002.m07304	speckle-type POZ protein, putative	262	1	12010.m05803	speckle-type POZ protein, putative, expressed	364	1	9.7e-78	94.23	308.2	1	1
12002_12190370_12193189	2	12191547	12192573	-	Retrotransposed	12002.m07311	speckle-type POZ protein, putative	324	1	12007.m05186	speckle-type POZ protein, putative, expressed	425	4	4.5e-58	84	194.7	1	1
12002_13024949_13027444	2	13025123	13026642	-	Duplicated	12002.m07429	40S ribosomal protein S7, putative	101	3	12003.m07279	40S ribosomal protein S7, putative, expressed	193	5	6.3e-44	85.49	208.36	2	4
12002_14605389_14607299	2	14606033	14606665	-	Unknown, single exon	12002.m07662	conserved hypothetical protein	176	1	12004.m101789	expressed protein	211	1	2e-84	97.63	378.98	1	1
12002_15526654_15529800	2	15527081	15528317	-	Retrotransposed	12002.m07790	protein dimerization, putative	207	2	12002.m07227	protein dimerization, putative, expressed	506	2	1.3e-55	80.63	208.29	2	1
12002_15602824_15606381	2	15604065	15605303	-	Unknown, single exon	12002.m07801	hypothetical protein	373	4	12006.m07428	expressed protein	414	1	7.7e-176	99.52	870.51	2	1
12002_15781102_15784458	2	15782835	15784120	+	Unknown, single exon	12002.m07833	transferase, transferring glycosyl groups, putative	507	1	12002.m08663	rf1 protein, mitochondrial precursor, putative, expressed	555	1	3.1e-45	77.12	178.57	1	1
12002_16143924_16145099	2	16144295	16144884	+	Unknown, multi exon	12002.m07885	F-box protein interaction domain containing protein, expressed	392	1	12011.m80093	expressed protein	124	1	3.7e-14	95.97	105.99	1	2
12002_16700503_16704698	2	16701969	16703233	-	Unknown, single exon	12002.m07968	transferase, putative	396	2	12002.m07961	transferase, putative, expressed	489	1	2.7e-116	86.71	617.9	3	1
12002_16952568_16956931	2	16953752	16955748	+	Duplicated	12002.m08010	hypothetical protein	365	5	12002.m08002	expressed protein	395	2	1.4e-51	92.91	165.42	1	2
12002_17669004_17673833	2	17670509	17672326	-	Duplicated	12002.m08115	cytochrome P450 76C2, putative	425	3	12003.m06880	cytochrome P450 76B1, putative, expressed	502	2	1.8e-116	97.21	436.06	1	3
12002_17725584_17726825	2	17726027	17726423	-	Unknown, single exon	12002.m08123	hypothetical protein	106	1	12006.m07161	expressed protein	148	1	2.1e-15	95.27	157.69	2	1
12002_17860457_17866890	2	17862031	17865314	+	Duplicated	12002.m08152	cytochrome P450 81E1, putative	510	5	12002.m08153	cytochrome P450 81E1, putative, expressed	525	4	9.6e-193	98.86	824.83	1	4
12002_18164276_18173595	2	18167500	18170831	+	Duplicated	12002.m08197	receptor-like protein kinase 5 precursor, putative	1045	5	12011.m05228	receptor-like protein kinase precursor, putative, expressed	1075	2	7.1e-242	98.23	1175.86	1	3
12002_18563272_18568013	2	18564879	18566404	+	Retrotransposed	12002.m77756	expressed protein	185	1	12002.m05969	phytosulfokine receptor precursor, putative, expressed	536	2	9.9e-140	96.08	601.49	1	1
12002_18852758_18855260	2	18853513	18854503	+	Duplicated	12002.m100784	expressed protein	98	1	12001.m150939	expressed protein	252	3	1.9e-40	91.27	283.4	4	3
12002_18853276_18855061	2	18853513	18854503	+	Duplicated	12002.m100785	expressed protein	71	1	12001.m150939	expressed protein	252	3	6.1e-12	91.27	283.4	4	3
12002_19781558_19786814	2	19783261	19785106	+	Duplicated	12002.m08424	F-box domain containing protein	427	5	12002.m08433	F-box domain containing protein, expressed	568	3	2.4e-172	98.06	711.44	3	3
12002_19811341_19816112	2	19813047	19814413	-	Duplicated	12002.m08428	hypothetical protein	222	5	12002.m08433	F-box domain containing protein, expressed	568	3	6.2e-123	70.6	601.42	1	3
12002_20463966_20465435	2	20464496	20464906	-	Unknown, single exon	12002.m08512	hypothetical protein	110	2	12011.m07760	expressed protein	176	1	1.8e-27	76.7	112.84	1	1
12002_20646630_20648820	2	20647300	20648171	+	Duplicated	12002.m08536	expressed protein	103	1	12001.m13119	expressed protein	215	2	3.1e-105	99.07	434.19	3	2
12002_21464448_21465862	2	21464978	21465405	-	Unknown, single exon	12002.m08662	hypothetical protein	231	1	12003.m09458	expressed protein	152	1	3.5e-34	95.39	232.26	2	1
12002_22427429_22428677	2	22427836	22428258	+	Unknown, single exon	12002.m100646	vegetative cell wall protein gp1 precursor, putative, expressed	142	1	12011.m28635	expressed protein	136	1	2e-26	98.53	192.16	4	1
12002_22565417_22566220	2	22565749	22566067	+	Unknown, single exon	12002.m08823	conserved hypothetical protein	201	2	12008.m08450	expressed protein	111	1	3e-17	94.59	187.76	1	1
12002_22782938_22786879	2	22784242	22785801	-	Duplicated	12002.m08865	phosphatidylcholine-sterol acyltransferase precursor, putative, expressed	285	1	12002.m08852	1-O-acylceramide synthase precursor, putative, expressed	436	2	9.1e-141	96.79	718.49	1	2
12002_22783604_22787143	2	22784242	22785801	-	Duplicated	12002.m08866	lecithine cholesterol acyltransferase-like protein, putative, expressed	136	1	12002.m08852	1-O-acylceramide synthase precursor, putative, expressed	436	2	7.6e-71	96.79	718.49	1	2
12002_22947617_22948618	2	22947952	22948237	-	Unknown, single exon	12002.m08886	expressed protein	241	5	12005.m27505	expressed protein	111	1	1.7e-16	83.78	115	1	1
12002_22954607_22962694	2	22957147	22959382	-	Duplicated	12002.m08889	histamine oxidase, putative	303	5	12004.m08988	copper methylamine oxidase precursor, putative, expressed	839	13	NA	42.55	671.01	1	5
12002_23523984_23528941	2	23525528	23527368	-	Duplicated	12002.m08981	cytochrome P450 71D7, putative	463	2	12002.m06221	cytochrome P450 71D8, putative, expressed	515	2	1.1e-155	96.89	677.93	1	2
12002_23645115_23648489	2	23646254	23647356	+	Duplicated	12002.m09003	conserved hypothetical protein	154	2	12006.m09317	alpha-L-fucosidase 2 precursor, putative, expressed	380	4	2.2e-51	88.16	132.6	6	2
12002_24585815_24587511	2	24586459	24586999	+	Unknown, single exon	12002.m09140	hypothetical protein	180	3	12005.m07588	expressed protein	215	1	6.3e-21	84.19	240.08	3	1
12002_24901596_24902387	2	24901751	24902053	-	Unknown, single exon	12002.m09189	hypothetical protein	126	2	12008.m08450	expressed protein	111	1	2.5e-14	90.09	161.33	1	1
12002_25308712_25318488	2	25311327	25315568	+	Duplicated	12002.m09248	wall-associated kinase 1, putative	749	6	12003.m11119	OsWAK28 - OsWAK receptor-like protein kinase, expressed	972	4	1.9e-214	80.66	831.02	1	4
12002_25347961_25356056	2	25350879	25354027	-	Duplicated	12002.m09253	protein kinase domain containing protein	682	3	12003.m11119	OsWAK28 - OsWAK receptor-like protein kinase, expressed	972	4	6e-230	92.9	916.99	3	4
12002_25502461_25503532	2	25502769	25503052	+	Unknown, single exon	12002.m09275	transcription regulator, putative	97	3	12003.m06651	UV-induced protein uvi31, putative, expressed	103	1	1.1e-33	86.41	168.7	1	1
12002_26042865_26044209	2	26043205	26043677	+	Unknown, single exon	12002.m09359	hypothetical protein	75	2	12001.m08912	expressed protein	177	1	1.7e-28	92.66	262.47	3	1
12002_26315421_26316257	2	26315609	26315923	-	Unknown, single exon	12002.m09396	hypothetical protein	183	2	12005.m27505	expressed protein	111	1	1.6e-19	94.59	135.46	2	1
12002_26315509_26317018	2	26316015	26316513	-	Unknown, single exon	12002.m09396	hypothetical protein	183	2	12011.m08419	expressed protein	168	1	7.9e-52	98.81	332.73	1	1
12002_26578195_26579127	2	26578453	26578793	+	Unknown, single exon	12002.m09438	hypothetical protein	229	2	12008.m08450	expressed protein	111	1	5e-21	96.4	147.9	2	1
12002_27379091_27384344	2	27380332	27382849	+	Duplicated	12002.m09554	expressed protein	267	1	12002.m09555	ALMT1, putative, expressed	489	3	1.3e-100	85.69	527.03	2	3
12002_27673112_27675589	2	27673765	27674604	+	Retrotransposed	12002.m09587	hypothetical protein	239	3	12007.m05793	hydrolase/ protein serine/threonine phosphatase, putative, expressed	328	3	3.1e-42	85.37	310.77	2	1
12002_27753455_27757100	2	27754414	27756139	-	Duplicated	12002.m09601	hypothetical protein	332	2	12004.m09226	expressed protein	320	2	1.5e-58	72.5	241.01	1	2
12002_27825323_27827476	2	27825922	27827161	-	Unknown, multi exon	12002.m09611	conserved hypothetical protein	220	2	12005.m05885	expressed protein	200	1	2.5e-23	94.5	211	3	2
12002_27960149_27970250	2	27964699	27966280	-	Duplicated	12002.m09627	nuclear RNA processing factor, putative	434	5	12010.m06693	expressed protein	1362	7	NA	32.82	366.75	1	4
12002_28224054_28227688	2	28225271	28226490	+	Duplicated	12002.m09668	pectinesterase-2 precursor, putative	257	6	12005.m08586	pectinesterase-2 precursor, putative, expressed	399	5	1.2e-46	71.93	212.46	3	5
12002_28533290_28538144	2	28534453	28536979	+	Duplicated	12002.m09710	conserved hypothetical protein	420	9	12004.m09973	IBR domain containing protein, expressed	388	5	2.1e-84	97.94	315.05	1	5
12002_28780884_28791573	2	28783973	28786675	+	Duplicated	12002.m09751	OsWAK17 - OsWAK short gene, expressed	471	6	12004.m10000	wall-associated kinase 1, putative, expressed	839	4	NA	53.16	363.87	5	2
12002_29468633_29470228	2	29469150	29469695	+	Unknown, single exon	12002.m09850	hypothetical protein	139	2	12005.m05885	expressed protein	200	1	8.3e-40	91.5	227.01	5	1
12002_29652116_29655056	2	29653195	29653978	-	Unknown, single exon	12002.m09877	expressed protein	427	4	12002.m09540	expressed protein	359	1	4.3e-91	73.54	462.87	5	1
12002_29915884_29917908	2	29916588	29917280	-	Duplicated	12002.m09926	ubiquitin-conjugating enzyme family protein	198	3	12002.m09925	ubiquitin-conjugating enzyme E2-17 kDa 11, putative, expressed	235	2	1.8e-55	84.26	253.35	1	2
12002_30061001_30066919	2	30061904	30065778	-	Duplicated	12002.m09952	ATRPAC43, putative	328	7	12003.m07264	DNA-directed RNA polymerase I 40 kDa polypeptide, putative, expressed	380	9	1.3e-99	98.95	560.39	1	9
12002_30577030_30578814	2	30577674	30578168	-	Unknown, single exon	12002.m10041	hypothetical protein	147	2	12005.m07588	expressed protein	215	1	5.4e-56	76.28	169.94	5	1
12002_30853800_30854789	2	30854132	30854410	+	Unknown, single exon	12002.m10088	expressed protein	172	1	12008.m08450	expressed protein	111	1	1.3e-37	82.88	133.76	2	1
12002_3116400_3124018	2	3119480	3120765	+	Unknown, single exon	12002.m05972	phytosulfokine receptor precursor, putative	360	2	12006.m09291	phytosulfokine receptor precursor, putative, expressed	1067	1	NA	39.83	524.92	1	1
12002_3171374_3172497	2	3171793	3172189	+	Unknown, single exon	12002.m05983	hypothetical protein	247	3	12008.m080026	expressed protein	140	1	4.3e-33	98.57	202.23	2	1
12002_32024038_32025060	2	32024370	32024692	-	Unknown, single exon	12002.m10264	hypothetical protein	279	4	12008.m08450	expressed protein	111	1	1.5e-23	96.4	170.59	2	1
12002_33063097_33067146	2	33063113	33065586	+	Duplicated	12002.m100683	expressed protein	136	4	12006.m05707	smr domain containing protein, expressed	532	5	NA	87.22	483.15	1	5
12002_33347344_33350079	2	33348360	33349113	-	Retrotransposed	12002.m10474	hypro1, putative	314	1	12006.m05646	hypro1, putative, expressed	331	2	7.8e-49	76.13	196.54	1	1
12002_34268293_34272497	2	34269711	34271065	+	Unknown, single exon	12002.m10625	anthocyanidin 3-O-glucosyltransferase, putative	638	2	12003.m09955	UDP-glucosyltransferase, putative, expressed	473	1	1.8e-105	94.29	441.54	1	1
12002_34523536_34529386	2	34525839	34528310	-	Duplicated	12002.m10663	wall-associated kinase 3, putative	747	4	12002.m05562	OsWAK11 - OsWAK receptor-like protein kinase, expressed	738	3	1.3e-144	89.43	536.72	1	3
12002_34810999_34814788	2	34811922	34813893	+	Duplicated	12002.m10703	phloem-specific lectin, putative	197	2	12002.m10706	phloem-specific lectin, putative, expressed	298	3	3.4e-67	96.64	331.64	1	3
12002_35430399_35434704	2	35431874	35434037	-	Duplicated	12002.m10809	hypothetical protein	328	2	12002.m10812	F-box domain containing protein, expressed	491	3	3.4e-121	99.59	988.27	1	4
12002_35438741_35442203	2	35439955	35440984	-	Duplicated	12002.m10811	hypothetical protein	287	4	12003.m09209	protein Z, putative, expressed	406	3	4.4e-32	73.15	86.21	4	2
12002_35490880_35496913	2	35494113	35495908	-	Duplicated	12002.m10817	Leucine Rich Repeat family protein	784	4	12002.m10812	F-box domain containing protein, expressed	491	3	2.9e-174	99.59	805.25	1	3
12002_35493728_35497382	2	35494113	35495908	-	Duplicated	12002.m10818	conserved hypothetical protein	70	2	12002.m10812	F-box domain containing protein, expressed	491	3	6.3e-51	99.59	805.25	1	3
12002_35526797_35531592	2	35528272	35530088	-	Duplicated	12002.m10825	F-box domain containing protein	451	3	12002.m10812	F-box domain containing protein, expressed	491	3	6.8e-132	95.11	541.69	1	2
12002_35736081_35739669	2	35737040	35738711	-	Duplicated	12002.m10866	uncharacterized ACR, COG1399 family protein, expressed	341	2	12004.m05494	uncharacterized ACR, COG1399 family protein, expressed	319	2	5e-140	99.37	616.18	1	2
12002_35780272_35798005	2	35785644	35797949	+	Unknown, multi exon	12002.m100474	expressed protein	107	4	12001.m11664	ATGSL05, putative, expressed	1791	1	2.2e-39	91.18	952.62	1	34
12002_35812409_35815241	2	35813281	35814343	+	Duplicated	12002.m10880	hypothetical protein	146	2	12011.m04584	RNA binding protein, putative, expressed	299	2	8.2e-114	92.31	431.54	5	2
12002_4798832_4803876	2	4800397	4802309	+	Duplicated	12002.m06230	conserved hypothetical protein	287	3	12002.m06222	cytochrome P450 71D10, putative, expressed	522	2	1.8e-114	96.74	399.43	3	2
12002_6006247_6010340	2	6007740	6008842	+	Retrotransposed	12002.m06417	conserved hypothetical protein	367	3	12001.m07434	flavonol-3-O-glycoside-7-O-glucosyltransferase 1, putative, expressed	499	2	7e-78	74.15	323.8	1	1
12002_6406272_6414730	2	6414109	6414433	-	Unknown, single exon	12002.m06480	retrotransposon protein, putative, Ty3-gypsy subclass, expressed	1267	2	12005.m27492	expressed protein	110	1	7.1e-12	98.18	129.59	3	1
12002_6825605_6827529	2	6826252	6826820	+	Unknown, single exon	12002.m06540	hypothetical protein	106	2	12007.m07998	expressed protein	236	1	3.7e-45	80.93	195.7	4	1
12002_7110515_7112345	2	7111144	7111714	-	Retrotransposed	12002.m06580	cyclase/dehydrase family protein, putative	208	1	12005.m05693	CAPIP1, putative, expressed	210	3	6.7e-43	86.67	175.69	1	1
12002_7142539_7144158	2	7142844	7143483	-	Duplicated	12002.m06585	hypothetical protein	120	3	12002.m100497	expressed protein	101	3	6.2e-17	85.15	64.96	1	2
12002_7277608_7289323	2	7278701	7285551	-	Duplicated	12002.m06604	kinesin motor domain containing protein, expressed	998	13	12006.m08145	kinesin motor domain containing protein, expressed	1209	19	NA	99.26	940.5	3	17
12002_7845114_7851515	2	7845974	7850321	-	Duplicated	12002.m100155	scramblase family protein, expressed	209	10	12004.m10005	scramblase family protein, expressed	337	11	1.6e-82	99.41	554.79	2	11
12002_8266003_8270988	2	8268294	8270190	-	Unknown, single exon	12002.m06731	conserved hypothetical protein	632	2	12001.m13273	expressed protein	764	1	3.8e-82	90.31	316.36	1	1
12002_8642636_8646070	2	8643618	8644761	-	Unknown, single exon	12002.m06786	conserved hypothetical protein	711	5	12001.m10104	expressed protein	436	1	1.4e-71	89.91	288.94	1	1
12002_9155878_9165333	2	9155880	9165330	+	Unknown, multi exon	12002.m06853	disease resistance protein RGA3, putative	213	1	12002.m06870	xa1-like protein, putative, expressed	1395	1	2.4e-154	73.69	1545.77	2	3
12002_9234606_9243718	2	9238790	9242056	+	Unknown, single exon	12002.m06868	NBS-LRR disease resistance protein, putative	266	1	12002.m06870	xa1-like protein, putative, expressed	1395	1	5.3e-90	78.42	1589.11	4	1
12002_9235559_9246242	2	9238790	9242056	+	Unknown, single exon	12002.m06869	xa1-like protein, putative	512	4	12002.m06870	xa1-like protein, putative, expressed	1395	1	1.5e-249	78.42	1589.11	4	1
12002_9280601_9294988	2	9284785	9290802	+	Unknown, multi exon	12002.m06876	xa1-like protein, putative	1271	3	12002.m06870	xa1-like protein, putative, expressed	1395	1	0	99.64	2042.62	1	2
12002_9412071_9413733	2	9412670	9413191	-	Unknown, single exon	12002.m06892	expressed protein	103	1	12005.m05885	expressed protein	200	1	2e-47	97	188.81	6	1
12002_9764281_9771501	2	9765493	9770194	-	Duplicated	12002.m06951	subtilisin-like protease precursor, putative	607	10	12002.m06943	subtilisin-like protease precursor, putative, expressed	497	8	1.8e-149	99.4	747.92	1	8
12002_986376_997205	2	991181	995451	+	Duplicated	12002.m05616	NBS-LRR disease resistance protein, putative	1728	8	12008.m06067	NB-ARC domain containing protein, expressed	1576	3	1.2e-154	80.9	563.74	1	3
12003_10498305_10499654	3	10498754	10499200	+	Unknown, single exon	12003.m101650	expressed protein	238	1	12007.m79889	expressed protein	150	1	9.2e-69	98.67	303.4	1	1
12003_10936592_10943275	3	10938660	10940875	+	Unknown, single exon	12003.m07366	expressed protein	151	1	12006.m05585	vegetative storage protein, putative, expressed	788	1	2.9e-167	97.08	682.76	17	1
12003_11104425_11105993	3	11104905	11105480	+	Unknown, single exon	12003.m07392	PE-PGRS FAMILY PROTEIN, putative	207	1	12005.m07588	expressed protein	215	1	2.6e-18	84.19	168.86	6	1
12003_11403457_11404378	3	11403720	11404017	-	Unknown, single exon	12003.m07432	conserved hypothetical protein	102	1	12008.m08450	expressed protein	111	1	1.3e-13	88.29	162.01	1	1
12003_11437338_11441158	3	11437570	11439852	+	Unknown, multi exon	12003.m07437	aspartic proteinase nepenthesin-1 precursor, putative	331	2	12003.m07439	aspartic proteinase nepenthesin-1 precursor, putative, expressed	435	1	3.2e-171	96.55	776	1	2
12003_11797123_11801544	3	11798658	11800010	-	Duplicated	12003.m07496	pyruvate kinase, cytosolic isozyme, putative	449	3	12001.m08292	pyruvate kinase, cytosolic isozyme, putative, expressed	511	3	8.2e-178	83.17	781.31	1	2
12003_11800316_11803837	3	11801627	11803664	+	Duplicated	12003.m07496	pyruvate kinase, cytosolic isozyme, putative	449	3	12003.m07564	expressed protein	422	4	4.2e-56	82.94	370.63	9	2
12003_12163746_12166599	3	12164201	12166142	-	Unknown, multi exon	12003.m07536	hypothetical protein	328	3	12002.m05533	expressed protein	152	1	2.2e-40	98.03	218.92	1	2
12003_12300310_12303104	3	12301290	12302113	-	Unknown, single exon	12003.m07561	conserved hypothetical protein	312	2	12003.m07574	expressed protein	327	1	1.1e-108	97.86	408.68	1	1
12003_123484_155619	3	131733	148325	+	Duplicated	12003.m05673	CCR4-Not complex component, Not1 family protein, expressed	1840	38	12010.m21966	transcription regulator, putative, expressed	2407	51	NA	97.71	1831.82	6	41
12003_12586708_12587755	3	12587061	12587437	-	Unknown, single exon	12003.m101612	expressed protein	120	1	12008.m04411	expressed protein	117	1	2.7e-49	98.29	223.93	3	1
12003_12621103_12626748	3	12622196	12625574	-	Duplicated	12003.m101336	uroporphyrinogen decarboxylase, chloroplast precursor, putative, expressed	304	6	12003.m07594	uroporphyrinogen decarboxylase, putative, expressed	391	6	8.4e-128	97.19	596.78	4	6
12003_12736431_12737792	3	12736712	12737557	+	Duplicated	12003.m07628	expressed protein	302	3	12007.m079816	expressed protein	77	2	3.3e-18	72.73	80.75	1	2
12003_12908982_12909939	3	12909299	12909620	-	Unknown, single exon	12003.m101605	expressed protein	107	1	12007.m08962	flowering promoting factor-like 1, putative, expressed	106	1	3e-34	95.28	158.61	1	1
12003_13012646_13023963	3	13014403	13022236	-	Duplicated	12003.m07663	terpene synthase 7, putative, expressed	405	5	12004.m07901	terpene synthase 8, putative, expressed	586	7	2.7e-99	86.69	506.15	2	6
12003_13929033_13929623	3	13929230	13929424	+	Unknown, single exon	12003.m07793	hypothetical protein	60	2	12005.m83888	expressed protein	66	1	1e-11	95.45	53.47	1	1
12003_14012024_14017229	3	14013781	14016121	+	Duplicated	12003.m07809	terpene synthase 7, putative	578	6	12004.m07901	terpene synthase 8, putative, expressed	586	7	1.6e-87	86.35	392.4	1	5
12003_14020973_14025592	3	14022052	14024516	-	Duplicated	12003.m07810	terpene synthase 8, putative	324	4	12004.m07901	terpene synthase 8, putative, expressed	586	7	9.9e-75	86.52	349.31	2	5
12003_14038409_14045261	3	14040597	14045256	+	Duplicated	12003.m07811	terpene synthase 7, putative	564	7	12004.m07901	terpene synthase 8, putative, expressed	586	7	1.5e-83	83.28	343.52	1	5
12003_14254115_14259671	3	14255278	14258485	+	Duplicated	12003.m07844	alpha-L-fucosidase 2 precursor, putative	340	5	12003.m07846	esterase precursor, putative, expressed	388	5	1.2e-127	97.16	531.79	1	5
12003_14426234_14429329	3	14427346	14428308	+	Unknown, single exon	12003.m07874	hypothetical protein	264	2	12005.m08007	expressed protein	328	1	3.5e-52	95.12	485.67	2	1
12003_14663709_14667307	3	14664989	14666037	-	Unknown, single exon	12003.m07913	F-box domain containing protein	418	4	12003.m07912	F-box domain containing protein, expressed	427	1	1.9e-68	77.05	288.23	3	1
12003_14676466_14678188	3	14677041	14677614	-	Unknown, single exon	12003.m07916	expressed protein	147	1	12001.m07264	expressed protein	191	1	2.3e-30	98.95	121.62	1	1
12003_14694806_14697529	3	14696083	14697164	+	Unknown, single exon	12003.m07919	hypothetical protein	417	4	12010.m05510	F-box domain containing protein, expressed	426	1	7.4e-25	79.58	80.31	1	1
12003_14695127_14698320	3	14696086	14697038	+	Unknown, single exon	12003.m07919	hypothetical protein	417	4	12003.m07912	F-box domain containing protein, expressed	427	1	1.8e-56	78.92	184.15	1	1
12003_15019040_15022693	3	15020320	15021633	-	Unknown, multi exon	12003.m07970	expressed protein	288	1	12003.m07912	F-box domain containing protein, expressed	427	1	2.7e-91	91.57	418.74	1	2
12003_15469374_15471242	3	15469971	15470551	-	Retrotransposed	12003.m08038	hypothetical protein	68	1	12007.m06606	RNA binding protein, putative, expressed	230	2	5.8e-31	83.04	164.53	4	1
12003_15480319_15489387	3	15480707	15486299	+	Duplicated	12003.m78870	calmodulin-binding transcription activator 2, putative, expressed	546	4	12007.m08532	calmodulin-binding transcription activator 1, putative, expressed	1027	13	NA	90.56	1277.68	2	9
12003_15638881_15640925	3	15639537	15640254	-	Duplicated	12003.m08061	expressed protein	88	3	12011.m06376	expressed protein	219	2	2.6e-47	98.63	228.48	4	2
12003_15757472_15764455	3	15758884	15763093	-	Duplicated	12003.m08078	SCPL51, putative	338	11	12003.m08075	retinoid-inducible serine carboxypeptidase precursor, putative, expressed	471	12	3.8e-29	71.34	155.96	3	10
12003_15767651_15776380	3	15769063	15774873	-	Duplicated	12003.m08080	retinoid-inducible serine carboxypeptidase precursor, putative	391	11	12003.m08086	retinoid-inducible serine carboxypeptidase precursor, putative, expressed	471	12	7.5e-36	77.28	283.8	1	10
12003_16355007_16356426	3	16355547	16355942	-	Retrotransposed	12003.m08162	hypothetical protein	126	1	12011.m80123	expressed protein	161	2	5.4e-14	83.23	91.41	3	1
12003_17170272_17173719	3	17171519	17172470	-	Unknown, single exon	12003.m08278	kelch motif family protein	232	2	12011.m04631	kelch motif family protein, expressed	416	1	8e-77	75.96	738.95	1	1
12003_17541705_17544287	3	17542895	17544083	+	Unknown, single exon	12003.m08343	retrotransposon protein, putative, unclassified	1438	1	12003.m08461	progesterone 5-beta-reductase, putative, expressed	397	1	3.6e-24	99.5	624.96	2	1
12003_17541705_17545275	3	17542895	17544083	+	Unknown, single exon	12003.m08344	progesterone 5-beta-reductase, putative	322	2	12003.m08461	progesterone 5-beta-reductase, putative, expressed	397	1	2.5e-150	99.5	624.96	2	1
12003_17557309_17565389	3	17560173	17562613	+	Retrotransposed	12003.m08347	disease resistance protein RPM1, putative, expressed	775	2	12006.m05364	disease resistance protein RPM1, putative, expressed	955	2	3.6e-154	88.38	667.96	1	1
12003_17560229_17565973	3	17560230	17562610	+	Retrotransposed	12003.m08347	disease resistance protein RPM1, putative, expressed	775	2	12002.m06974	resistance protein, putative, expressed	946	2	4.1e-31	82.56	410.12	1	1
12003_18055286_18056287	3	18055655	18055953	+	Unknown, single exon	12003.m08420	conserved hypothetical protein	178	2	12005.m27505	expressed protein	111	1	1.8e-24	89.19	162.86	1	1
12003_18342778_18343651	3	18343077	18343362	-	Unknown, single exon	12003.m08458	hypothetical protein	187	2	12003.m10977	expressed protein	96	1	1.9e-14	94.79	134.06	1	1
12003_18717660_18718832	3	18718120	18718543	+	Unknown, single exon	12003.m08518	hypothetical protein	142	1	12006.m07161	expressed protein	148	1	6.5e-15	93.92	191.7	1	1
12003_18810151_18811668	3	18810594	18811173	+	Unknown, multi exon	12003.m08536	hypothetical protein	174	1	12006.m07161	expressed protein	148	1	6.4e-26	98.65	150.45	2	2
12003_19052366_19053586	3	19052845	19053209	+	Unknown, single exon	12003.m08584	hypothetical protein	199	1	12006.m07161	expressed protein	148	1	6.3e-36	84.46	186.04	1	1
12003_19317061_19318350	3	19317504	19317870	-	Unknown, single exon	12003.m08632	conserved hypothetical protein	231	1	12006.m07161	expressed protein	148	1	1.2e-17	84.46	144.63	1	1
12003_19394873_19395739	3	19395074	19395405	+	Unknown, single exon	12003.m08651	hypothetical protein	90	2	12008.m05835	expressed protein	111	1	3.4e-13	77.48	99.78	1	1
12003_20412206_20413363	3	20412522	20412918	-	Unknown, single exon	12003.m08802	conserved hypothetical protein	262	1	12006.m07161	expressed protein	148	1	2.3e-18	95.27	191.78	1	1
12003_21437365_21443383	3	21439025	21441675	-	Duplicated	12003.m08964	BRASSINOSTEROID INSENSITIVE 1-associated receptor kinase 1 precursor, putative	521	9	12003.m07062	BRASSINOSTEROID INSENSITIVE 1-associated receptor kinase 1 precursor, putative, expressed	569	8	8.9e-181	99.65	930.54	1	8
12003_21798055_21799095	3	21798219	21798581	-	Unknown, single exon	12003.m09019	hypothetical protein	158	3	12006.m07161	expressed protein	148	1	3.9e-11	82.43	90.44	2	1
12003_21916991_21919660	3	21918039	21918651	-	Retrotransposed	12003.m09039	hypothetical protein	145	3	12006.m08881	cytochrome P450 71D6, putative, expressed	336	2	6.5e-60	73.81	203.55	2	1
12003_21949708_21951993	3	21949996	21951032	+	Duplicated	12003.m09046	hypothetical protein	189	2	12004.m09226	expressed protein	320	2	3.3e-44	72.5	236.89	1	2
12003_22217360_22222603	3	22218518	22220406	+	Unknown, single exon	12003.m09092	GRAS family transcription factor containing protein, expressed	778	8	12003.m09853	DELLA protein RGL1, putative, expressed	732	1	2.8e-149	91.26	585.6	1	1
12003_22221447_22222517	3	22221898	22222281	-	Unknown, multi exon	12003.m09092	GRAS family transcription factor containing protein, expressed	778	8	12001.m43403	expressed protein	143	1	9.6e-11	76.92	128.83	3	2
12003_22377695_22380549	3	22378648	22379543	-	Retrotransposed	12003.m09115	glucan endo-1,3-beta-glucosidase GII precursor, putative	216	2	12001.m13207	glucan endo-1,3-beta-glucosidase GII precursor, putative, expressed	335	2	2.2e-75	86.27	339.13	2	1
12003_22591732_22595717	3	22592659	22594366	-	Duplicated	12003.m09145	zinc finger, C2H2 type family protein	728	9	12003.m09671	F-box domain containing protein, expressed	453	2	1.4e-54	98.01	192.26	6	2
12003_22939351_22940928	3	22939947	22940330	-	Unknown, single exon	12003.m09202	hypothetical protein	156	1	12005.m07211	pectinesterase inhibitor domain containing protein, expressed	199	1	1.5e-31	84.92	126.23	2	1
12003_23425801_23428024	3	23426574	23427252	-	Retrotransposed	12003.m09278	dof domain, zinc finger family protein, expressed	440	3	12005.m05282	expressed protein	257	2	7.8e-91	89.88	394.23	3	1
12003_23461592_23466732	3	23463202	23465120	+	Duplicated	12003.m09283	B3 DNA binding domain containing protein	254	5	12003.m09281	B3 DNA binding domain containing protein, expressed	537	6	7.1e-108	99.26	269.2	4	4
12003_23853328_23854728	3	23853894	23854253	+	Retrotransposed	12003.m09337	hypothetical protein	94	2	12006.m04974	expressed protein	157	2	2.1e-49	73.89	213.16	1	1
12003_23853475_23854728	3	23853894	23854253	+	Retrotransposed	12003.m09338	pentatricopeptide repeat-containing protein, putative	131	1	12006.m04974	expressed protein	157	2	2.6e-43	73.89	213.16	1	1
12003_24108555_24112721	3	24109913	24111427	+	Duplicated	12003.m09380	keratin, type I cytoskeletal 9, putative	244	2	12003.m09671	F-box domain containing protein, expressed	453	2	5.9e-79	99.34	295.66	2	3
12003_24711415_24719890	3	24713655	24717693	-	Duplicated	12003.m09447	OsWAK27 - OsWAK receptor-like protein kinase, expressed	754	3	12012.m07987	OsWAK129a - OsWAK receptor-like protein kinase, expressed	732	3	7.3e-201	92.9	860.98	1	3
12003_24818907_24821339	3	24819710	24820555	-	Unknown, multi exon	12003.m09464	hypothetical protein	283	1	12012.m08001	expressed protein	268	1	1.4e-17	89.55	85.7	1	2
12003_25348175_25352347	3	25349533	25350987	+	Duplicated	12003.m09534	F-box domain containing protein	355	2	12003.m09671	F-box domain containing protein, expressed	453	2	2.9e-97	99.34	368.73	1	2
12003_25952548_25960072	3	25954062	25958556	+	Duplicated	12003.m09620	expressed protein	91	1	12005.m05202	dihydrolipoyl dehydrogenase, mitochondrial precursor, putative, expressed	505	2	9.4e-58	73.86	303.58	8	2
12003_26031571_26036394	3	26032929	26035652	+	Duplicated	12003.m09632	F-box domain containing protein	242	4	12003.m09671	F-box domain containing protein, expressed	453	2	3.2e-56	95.81	207.17	6	3
12003_2617515_2620091	3	2618378	2619226	+	Unknown, single exon	12003.m06060	hypothetical protein	350	2	12005.m06639	expressed protein	288	1	1.6e-75	98.96	308.66	1	1
12003_26261649_26265974	3	26263007	26264611	+	Duplicated	12003.m09670	F-box domain containing protein	411	3	12003.m09671	F-box domain containing protein, expressed	453	2	1.3e-127	99.34	499.61	1	3
12003_26273831_26278065	3	26275189	26276702	+	Duplicated	12003.m09672	F-box domain containing protein	536	4	12003.m09671	F-box domain containing protein, expressed	453	2	5.5e-132	99.56	714.2	2	2
12003_2646534_2649497	3	2647700	2648464	-	Unknown, single exon	12003.m06064	hypothetical protein	473	2	12005.m04659	zinc knuckle family protein, expressed	362	1	1.1e-75	70.17	346.04	1	1
12003_2646534_2649647	3	2647700	2648464	-	Unknown, single exon	12003.m06064	hypothetical protein	473	2	12005.m04659	zinc knuckle family protein, expressed	362	1	1.1e-81	70.17	346.04	1	1
12003_26588357_26590150	3	26589012	26589556	+	Unknown, single exon	12003.m09722	hypothetical protein	180	2	12005.m07588	expressed protein	215	1	3.4e-23	83.72	184.79	5	1
12003_26595303_26596923	3	26595977	26596616	+	Duplicated	12003.m09724	hypothetical protein	94	5	12002.m100497	expressed protein	101	3	7.5e-17	85.15	64.96	1	2
12003_26704344_26706014	3	26704931	26705440	-	Unknown, single exon	12003.m09743	conserved hypothetical protein	180	2	12003.m05781	mitochondrial import inner membrane translocase subunit tim23, putative, expressed	195	1	5.9e-52	88.72	242.57	4	1
12003_26732722_26739331	3	26736543	26737971	-	Duplicated	12003.m09748	hypothetical protein	343	4	12003.m09671	F-box domain containing protein, expressed	453	2	3.6e-62	94.92	330.55	2	2
12003_26832378_26835446	3	26833415	26834431	+	Duplicated	12003.m09763	hypothetical protein	354	4	12001.m07144	expressed protein	338	4	6.1e-117	83.73	499.24	3	2
12003_26911643_26920419	3	26913094	26919388	+	Duplicated	12003.m09776	ankyrin-1, putative	486	12	12003.m09779	ankyrin-1, putative, expressed	473	12	3.1e-55	86.68	257.47	1	9
12003_26928656_26936383	3	26929007	26935245	+	Duplicated	12003.m09778	conserved hypothetical protein	526	13	12003.m09779	ankyrin-1, putative, expressed	473	12	2.4e-49	86.26	236.94	2	9
12003_26992722_27000223	3	26993891	26998968	+	Duplicated	12003.m09783	ankyrin-like protein, putative	442	10	12003.m09779	ankyrin-1, putative, expressed	473	12	1.6e-49	79.28	262.39	1	9
12003_27346415_27347474	3	27346777	27347107	+	Unknown, single exon	12003.m09825	expressed protein	163	3	12005.m64195	expressed protein	121	1	3.5e-44	98.35	193.31	2	1
12003_27403127_27405124	3	27403788	27404388	-	Unknown, single exon	12003.m09833	expressed protein	332	1	12003.m09831	expressed protein	245	1	2e-37	80.41	240.82	1	1
12003_27482631_27495521	3	27485906	27492238	+	Duplicated	12003.m09846	disease resistance RPP13-like protein 1, putative	955	4	12003.m09840	disease resistance RPP13-like protein 1, putative, expressed	1092	2	3.8e-291	99.54	1192.07	2	2
12003_27903057_27909876	3	27905003	27907775	+	Duplicated	12003.m09908	hypothetical protein	672	4	12010.m05220	expressed protein	700	3	1.2e-65	95.43	271.69	1	3
12003_2802316_2808746	3	2802420	2807056	-	Duplicated	12003.m06089	protein LRP16, putative, expressed	396	8	12010.m05934	appr-1-p processing enzyme family protein, expressed	595	14	1.7e-114	99.66	896.01	1	14
12003_2802596_2808842	3	2802596	2807056	-	Duplicated	12003.m06089	protein LRP16, putative, expressed	396	8	12010.m05934	appr-1-p processing enzyme family protein, expressed	595	14	NA	94.29	835.98	1	13
12003_29470433_29472961	3	29471314	29472078	-	Unknown, single exon	12003.m10137	hypothetical protein	451	2	12005.m06618	expressed protein	294	1	8.9e-76	99.32	279.05	2	1
12003_2971892_2975676	3	2973112	2974451	+	Duplicated	12003.m06121	conserved hypothetical protein	288	5	12003.m06114	monooxygenase, putative, expressed	407	6	3.3e-124	82.06	470.11	2	3
12003_29820862_29827074	3	29821787	29825970	+	Duplicated	12003.m10184	serine carboxypeptidase 1 precursor, putative, expressed	378	11	12002.m33823	serine carboxypeptidase 1 precursor, putative, expressed	481	14	3.8e-58	96.67	385.8	3	13
12003_30494727_30496129	3	30495236	30495675	+	Unknown, single exon	12003.m10297	hypothetical protein	143	2	12004.m08697	expressed protein	170	1	2.2e-13	73.53	79.87	2	1
12003_30690446_30693006	3	30691288	30692174	-	Duplicated	12003.m10332	late embryogenesis abundant protein D-34, putative	212	2	12003.m06156	late embryogenesis abundant protein D-34, putative, expressed	277	3	3.9e-54	97.83	192.87	1	2
12003_31103084_31107479	3	31104634	31106474	+	Duplicated	12003.m10397	hypothetical protein	262	2	12003.m10386	expressed protein	517	2	2.3e-168	99.61	997.64	5	2
12003_31128363_31130320	3	31129007	31129698	-	Duplicated	12003.m10401	60S ribosomal protein L13a-2, putative	123	5	12007.m04665	60S ribosomal protein L13a-2, putative, expressed	207	3	6.5e-55	76.33	275.92	2	3
12003_31269522_31278613	3	31271365	31276786	-	Duplicated	12003.m10424	alpha-1,4 glucan phosphorylase, L isozyme, chloroplast precursor, putative, expressed	938	16	12001.m12443	alpha-glucan phosphorylase, H isozyme, putative, expressed	842	15	4.4e-110	96.44	940.23	3	14
12003_31671151_31672368	3	31671558	31671962	-	Unknown, single exon	12003.m10485	prolamin, putative, expressed	69	1	12003.m10486	prolamin, putative, expressed	135	1	5.2e-53	98.52	230.31	1	1
12003_31684244_31685767	3	31684777	31685229	+	Retrotransposed	12003.m10487	hypothetical protein	197	2	12010.m21864	expressed protein	178	2	1.1e-55	79.21	241.57	1	1
12003_31714625_31715603	3	31714957	31715262	-	Unknown, single exon	12003.m10492	conserved hypothetical protein	167	1	12008.m08450	expressed protein	111	1	2.7e-17	95.5	139.14	2	1
12003_31807780_31809255	3	31808244	31808786	+	Unknown, multi exon	12003.m10509	homeobox domain containing protein, expressed	243	1	12010.m03971	expressed protein	155	1	4.3e-58	98.71	327.56	1	2
12003_32383495_32388977	3	32383555	32387839	+	Duplicated	12003.m10616	ATARP7, putative, expressed	399	7	12003.m11076	actin-3, putative, expressed	378	4	4.9e-26	80.69	84.6	1	6
12003_32886606_32889236	3	32887297	32888248	-	Unknown, single exon	12003.m10695	hypothetical protein	424	3	12010.m06943	expressed protein	329	1	1.8e-55	97.57	215.98	1	1
12003_33191425_33192336	3	33191784	33192046	+	Unknown, single exon	12003.m10746	hypothetical protein	113	2	12003.m06254	expressed protein	120	1	1.7e-14	74.17	83.81	2	1
12003_33526991_33528936	3	33527656	33528130	-	Retrotransposed	12003.m10801	cupin family protein	152	3	12005.m06370	rhicadhesin receptor precursor, putative, expressed	222	2	2.7e-37	72.97	159.44	2	1
12003_34063801_34067217	3	34064676	34066343	-	Duplicated	12003.m10895	SPFH domain / Band 7 family protein	421	5	12003.m11125	mitochondrial prohibitin complex protein 2, putative, expressed	291	5	4.1e-103	79.38	435.57	1	4
12003_34795616_34797268	3	34796059	34796763	-	Duplicated	12003.m11025	domain of unknown function DUF614 containing protein	190	2	12002.m08781	expressed protein	163	3	2.1e-37	80.37	165.99	1	2
12003_34822107_34823600	3	34822633	34823101	-	Retrotransposed	12003.m11032	PGPS/D12, putative, expressed	142	2	12003.m11031	expressed protein	166	2	3.1e-44	87.35	250.09	1	1
12003_35051850_35053804	3	35052569	35053155	-	Unknown, single exon	12003.m11073	small heat shock protein, chloroplast precursor, putative	180	1	12003.m06861	small heat shock protein, chloroplast precursor, putative, expressed	241	1	5.7e-39	96.27	164.16	1	1
12003_35089125_35090505	3	35089699	35090168	+	Unknown, multi exon	12003.m11082	retrotransposon protein, putative, unclassified, expressed	215	1	12004.m101832	expressed protein	113	1	2.8e-27	79.65	71.62	2	2
12003_3545214_3548947	3	3545887	3548046	+	Duplicated	12003.m06216	prolyl 4-hydroxylase alpha subunit-like protein, putative	278	7	12003.m10792	oxidoreductase, putative, expressed	300	7	6.9e-50	98.67	268.77	1	7
12003_35660958_35670289	3	35664938	35670252	-	Duplicated	12003.m11190	powdery mildew resistance protein PM3A, putative	364	2	12003.m11184	powdery mildew resistance protein PM3b, putative, expressed	1327	2	2.2e-194	77.24	1921.93	3	2
12003_36262290_36278983	3	36262448	36274392	-	Duplicated	12003.m11290	myosin head family protein, expressed	1446	37	12006.m07479	XIE, putative, expressed	1530	39	4.3e-90	76.27	1148.7	1	25
12003_3685987_3688624	3	3686472	3687570	+	Unknown, single exon	12003.m06242	expressed protein	222	1	12001.m11878	expressed protein	350	1	4.6e-94	99.43	768.89	2	1
12003_369112_371520	3	369921	370709	+	Retrotransposed	12003.m05709	major pollen allergen Ory s 1 precursor, putative	229	2	12010.m06781	beta-expansin 1a precursor, putative, expressed	270	3	1.3e-94	97.04	406.33	1	1
12003_3739793_3741809	3	3740260	3741343	-	Duplicated	12003.m101204	expressed protein	91	3	12006.m91837	expressed protein	155	3	6.7e-48	98.71	339	1	3
12003_4157965_4159812	3	4158654	4159121	+	Duplicated	12003.m06327	hypothetical protein	179	1	12002.m06322	insect intestinal mucin IIM22, putative, expressed	230	2	3.9e-16	71.74	44.9	1	2
12003_4521873_4524357	3	4522442	4524254	-	Duplicated	12003.m06386	protein CutA, chloroplast precursor, putative, expressed	114	5	12010.m05325	protein CutA, chloroplast precursor, putative, expressed	187	6	1.3e-45	97.86	199.54	1	6
12003_4660635_4665269	3	4661807	4664095	-	Duplicated	12003.m06408	alcohol dehydrogenase 3, putative, expressed	380	10	12007.m08521	alcohol dehydrogenase 3, putative, expressed	391	9	7.4e-68	93.35	328.11	1	9
12003_6400563_6406389	3	6401110	6404900	+	Duplicated	12003.m101729	chaperone protein dnaJ, putative, expressed	257	6	12002.m10628	chaperone protein dnaJ, putative, expressed	488	11	6e-44	73.98	198.46	1	8
12003_644832_654361	3	645787	652174	+	Duplicated	12003.m101716	valyl-tRNA synthetase, putative, expressed	1006	18	12003.m09888	valyl-tRNA synthetase, putative, expressed	1055	20	1.5e-284	97.35	1981.96	2	19
12003_690723_703647	3	690752	697702	+	Duplicated	12003.m05759	zinc finger C-x8-C-x5-C-x3-H type family protein, expressed	832	3	12010.m06486	plus-3 domain containing protein, expressed	1707	16	NA	77.8	1069.54	1	11
12003_8228014_8229042	3	8228466	8228708	+	Unknown, single exon	12003.m06947	conserved hypothetical protein	283	1	12008.m08450	expressed protein	111	1	2.2e-28	71.17	125.2	1	1
12003_8301306_8303321	3	8301890	8302738	-	Duplicated	12003.m06958	conserved hypothetical protein	190	4	12003.m06959	expressed protein	194	4	4.1e-75	98.97	310.57	1	4
12003_8347110_8351600	3	8348582	8350096	+	Retrotransposed	12003.m06966	beclin-1-like protein, putative	544	1	12001.m11081	beclin-1-like protein, putative, expressed	501	10	1.1e-254	99.6	1143.75	1	1
12003_8586928_8588436	3	8587443	8587922	-	Unknown, single exon	12003.m06997	expressed protein	188	1	12012.m73921	expressed protein	171	1	7.7e-63	98.25	295.5	2	1
12003_927881_931902	3	928620	930893	-	Duplicated	12003.m05798	dihydrodipicolinate reductase, N-terminus family protein	299	9	12003.m05809	dihydrodipicolinate reductase, putative, expressed	336	9	9e-69	99.4	448.32	3	9
12003_944695_945495	3	945027	945351	+	Unknown, single exon	12003.m05802	hypothetical protein	116	1	12008.m08450	expressed protein	111	1	2.2e-15	96.4	191	1	1
12003_9522463_9532711	3	9523773	9527077	+	Duplicated	12003.m101709	125 kDa kinesin-related protein, putative, expressed	701	17	12005.m04803	kinesin-related protein, putative, expressed	1057	22	NA	57.52	507.19	1	12
12004_10154809_10155747	4	10154860	10155302	+	Unknown, single exon	12004.m07004	hypothetical protein	99	1	12006.m07161	expressed protein	148	1	2.2e-12	97.97	122.82	1	1
12004_10544968_10546267	4	10545411	10545822	-	Unknown, single exon	12004.m07063	hypothetical protein	110	1	12006.m07161	expressed protein	148	1	1.5e-20	95.27	187.02	1	1
12004_10552428_10553727	4	10552871	10553282	-	Unknown, single exon	12004.m07065	hypothetical protein	110	1	12006.m07161	expressed protein	148	1	1.5e-20	95.27	182.02	1	1
12004_1100057_1108508	4	1102873	1105690	+	Retrotransposed	12004.m05599	disease resistance protein RPM1, putative	976	5	12012.m05402	disease resistance protein RPM1, putative, expressed	939	2	0	98.94	1745.92	1	1
12004_11446532_11448754	4	11447383	11448205	+	Retrotransposed	12004.m07210	hydroquinone glucosyltransferase, putative, expressed	428	3	12004.m07197	glucosyltransferase-like protein, putative, expressed	284	2	6.5e-56	95.07	224.81	1	1
12004_1146024_1154838	4	1147847	1153143	+	Duplicated	12004.m05605	protein binding protein, putative, expressed	404	1	12004.m05627	disease resistance protein, putative, expressed	578	3	6.5e-149	92.21	700.27	2	3
12004_11664117_11665045	4	11664425	11664717	+	Unknown, single exon	12004.m07235	hypothetical protein	128	2	12012.m07352	expressed protein	109	1	1.1e-11	88.07	60.56	2	1
12004_11720408_11725260	4	11722477	11724226	-	Unknown, multi exon	12004.m07246	conserved hypothetical protein	140	1	12003.m11113	WD40-like Beta Propeller Repeat family protein, expressed	689	1	3.6e-121	70.54	916.52	5	2
12004_1194759_1208333	4	1196975	1206112	+	Duplicated	12004.m05611	cucumisin precursor, putative	720	10	12002.m06952	cucumisin precursor, putative, expressed	739	10	1.4e-140	96.62	622.7	2	8
12004_12212736_12214185	4	12213176	12213677	+	Unknown, single exon	12004.m07314	hypothetical protein	98	4	12005.m27494	expressed protein	168	1	1.5e-54	98.81	304.73	2	1
12004_12220589_12224006	4	12221875	12223017	+	Unknown, multi exon	12004.m07315	expressed protein	127	1	12004.m10520	expressed protein	429	1	3.3e-39	95.34	131.44	4	2
12004_12336791_12347791	4	12339838	12344742	+	Duplicated	12004.m07332	OsWAK33 - OsWAK receptor-like protein (OsWAK-RLP), expressed	490	3	12010.m50401	OsWAK112d - OsWAK receptor-like protein kinase, expressed	1016	5	1.6e-256	88.48	1073.9	1	4
12004_12376558_12378351	4	12377157	12377750	+	Unknown, single exon	12004.m07340	hypothetical protein	346	4	12005.m05885	expressed protein	200	1	1.5e-64	98.5	240.96	4	1
12004_12559613_12561061	4	12560005	12560457	-	Retrotransposed	12004.m07371	pathogenesis-related protein PR-1 precursor, putative	278	2	12010.m21864	expressed protein	178	2	8.6e-33	79.21	237.42	1	1
12004_12871791_12872843	4	12871993	12872398	-	Unknown, single exon	12004.m07422	conserved hypothetical protein	120	1	12006.m07161	expressed protein	148	1	1.7e-11	97.97	157.51	1	1
12004_13484867_13490578	4	13487096	13489172	-	Retrotransposed	12004.m07501	D-mannose binding lectin family protein	660	4	12001.m12768	serine/threonine-protein kinase receptor precursor, putative, expressed	827	2	7.5e-87	84.89	298.18	2	1
12004_13494289_13500249	4	13496769	13498865	-	Retrotransposed	12004.m07503	D-mannose binding lectin family protein	710	5	12001.m12768	serine/threonine-protein kinase receptor precursor, putative, expressed	827	2	3.8e-86	84.89	295.52	1	1
12004_13664067_13667844	4	13665266	13666643	-	Duplicated	12004.m07529	chalcone synthase 8, putative	374	2	12011.m07446	bibenzyl synthase, putative, expressed	400	2	1.3e-175	99.25	803.97	1	2
12004_13979138_13980708	4	13979629	13980218	-	Duplicated	12004.m101487	expressed protein	128	3	12009.m059935	expressed protein	163	2	9.7e-62	98.77	362.88	1	2
12004_14183417_14187354	4	14184721	14186045	+	Unknown, single exon	12004.m07605	eukaryotic aspartyl protease family protein	330	2	12003.m07439	aspartic proteinase nepenthesin-1 precursor, putative, expressed	435	1	1.6e-123	99.54	475.21	3	1
12004_15068582_15069866	4	15069016	15069421	-	Unknown, single exon	12004.m07721	circumsporozoite protein precursor, putative	214	1	12006.m07161	expressed protein	148	1	2.8e-12	93.24	154.81	1	1
12004_15287613_15292010	4	15289019	15290605	-	Duplicated	12004.m07752	hypothetical protein	302	8	12004.m07750	F-box domain containing protein, expressed	468	3	2.6e-172	99.36	861.45	5	3
12004_15417052_15424471	4	15418353	15423168	-	Duplicated	12004.m07775	expressed protein	103	1	12004.m07804	pepsin A, putative, expressed	434	10	5.1e-150	76.04	647.61	2	5
12004_15754283_15762747	4	15754558	15760988	+	Duplicated	12004.m07821	terpene synthase 7, putative, expressed	518	6	12004.m07901	terpene synthase 8, putative, expressed	586	7	2.3e-127	92.15	586.19	1	7
12004_15764518_15771515	4	15766320	15769714	-	Duplicated	12004.m07823	terpene synthase 7, putative	465	8	12004.m07842	terpene synthase 7, putative, expressed	600	7	1.6e-105	85.33	561.41	2	6
12004_15998044_16006141	4	15999804	16005170	-	Duplicated	12004.m07862	terpene synthase 8, putative	508	6	12004.m07901	terpene synthase 8, putative, expressed	586	7	3.8e-159	91.47	735.33	1	7
12004_16090269_16100098	4	16092029	16098339	-	Duplicated	12004.m07876	terpene synthase 7, putative	501	9	12004.m07901	terpene synthase 8, putative, expressed	586	7	1.4e-147	87.03	758.11	1	6
12004_16191115_16198306	4	16192881	16196745	-	Duplicated	12004.m07894	terpene synthase 7, putative	506	7	12004.m07901	terpene synthase 8, putative, expressed	586	7	1.6e-149	91.98	702.14	2	7
12004_16218299_16225229	4	16220065	16223801	-	Duplicated	12004.m07898	terpene synthase family, metal binding domain containing protein	413	7	12004.m07901	terpene synthase 8, putative, expressed	586	7	1.5e-169	89.93	928.16	1	7
12004_16566969_16569584	4	16567757	16568791	+	Duplicated	12004.m07947	rf1 protein, mitochondrial precursor, putative, expressed	845	3	12004.m07937	rf1 protein, mitochondrial precursor, putative, expressed	263	2	1.2e-78	98.48	353.69	1	3
12004_16742842_16747353	4	16742864	16746475	+	Duplicated	12004.m07975	male sterility protein 2, putative	285	6	12004.m07976	male sterility protein 2, putative, expressed	500	10	2.6e-117	73.4	625.18	1	7
12004_16990882_16991891	4	16991214	16991512	-	Unknown, single exon	12004.m08011	conserved hypothetical protein	248	5	12005.m27505	expressed protein	111	1	1.9e-31	89.19	148.82	1	1
12004_17088055_17090158	4	17088765	17089449	-	Unknown, single exon	12004.m08024	hypothetical protein	83	2	12007.m07998	expressed protein	236	1	1e-78	98.31	351.92	1	1
12004_17130062_17135390	4	17131831	17133610	+	Retrotransposed	12004.m08034	FAD binding domain containing protein, putative	591	2	12008.m04367	FAD binding domain containing protein, putative, expressed	590	2	2.1e-216	98.81	978.06	1	1
12004_17171910_17172509	4	17172119	17172307	-	Retrotransposed	12004.m101725	expressed protein	151	2	12010.m65422	expressed protein	67	2	1.2e-18	92.54	87.07	1	1
12004_1723376_1730357	4	1725610	1728121	+	Duplicated	12004.m05693	peptidase/ subtilase, putative	473	6	12004.m05689	peptidase/ subtilase, putative, expressed	745	9	1.9e-201	78.79	825.5	3	5
12004_17348659_17349933	4	17349102	17349488	-	Unknown, single exon	12004.m08060	conserved hypothetical protein	146	1	12006.m07161	expressed protein	148	1	3e-15	94.59	141.08	1	1
12004_17536037_17541444	4	17537320	17540132	-	Duplicated	12004.m08080	protein kinase domain containing protein	658	4	12004.m08067	OsWAK37 - OsWAK short gene, expressed	426	3	1.7e-147	97.18	619.09	1	3
12004_17611827_17613071	4	17612270	17612632	+	Unknown, single exon	12004.m08092	hypothetical protein	149	1	12006.m07161	expressed protein	148	1	2.3e-12	85.81	145.96	2	1
12004_1776085_1777035	4	1776417	1776701	-	Unknown, single exon	12004.m05698	conserved hypothetical protein	335	2	12008.m08450	expressed protein	111	1	9.7e-25	96.4	109.58	3	1
12004_17871736_17879731	4	17874060	17877408	-	Duplicated	12004.m08132	protein kinase, putative	685	4	12004.m07222	wall-associated kinase-like 1, putative, expressed	774	3	3.2e-223	99.74	937.18	1	3
12004_18065802_18068896	4	18066929	18067743	+	Unknown, single exon	12004.m08160	GDP-mannose 4,6 dehydratase 1, putative	178	2	12006.m05192	GDP-mannose 4,6 dehydratase 2, putative, expressed	376	1	6.3e-81	75.53	244.5	9	1
12004_18069296_18073499	4	18070702	18072091	-	Unknown, single exon	12004.m08162	conserved hypothetical protein	446	2	12008.m26422	expressed protein	469	1	1.5e-135	97.87	583.43	1	1
12004_18237135_18241878	4	18238793	18240690	+	Unknown, multi exon	12004.m08187	F-box domain containing protein	341	3	12005.m08724	F-box domain containing protein, expressed	553	1	6.9e-67	94.58	231.88	3	2
12004_18308906_18309856	4	18309198	18309522	-	Unknown, single exon	12004.m08198	hypothetical protein	175	4	12005.m27505	expressed protein	111	1	4e-38	96.4	190.9	1	1
12004_18440800_18445901	4	18441405	18445297	-	Duplicated	12004.m08220	hypothetical protein	117	5	12004.m08221	expressed protein	201	4	1.3e-57	99	232.16	1	4
12004_18768680_18769668	4	18769018	18769313	-	Unknown, single exon	12004.m08264	hypothetical protein	162	4	12005.m27505	expressed protein	111	1	8.4e-23	88.29	118.24	2	1
12004_18895585_18899710	4	18897065	18898365	+	Retrotransposed	12004.m08287	hypothetical protein	441	4	12004.m08218	expressed protein	448	2	1.6e-177	91.96	785.73	1	1
12004_18952704_18958548	4	18954695	18956555	-	Unknown, single exon	12004.m08295	acetolactate synthase III, chloroplast precursor, putative	621	2	12004.m08300	acetolactate synthase III, chloroplast precursor, putative, expressed	664	1	2.7e-294	91.87	1331.75	1	1
12004_19091935_19095033	4	19092927	19094039	-	Unknown, multi exon	12004.m08312	microneme protein Sm70, putative	346	2	12001.m10888	expressed protein	331	1	2.7e-107	99.09	553.24	2	2
12004_19908327_19915151	4	19908329	19912330	+	Duplicated	12004.m08417	SAM domain family protein, expressed	267	6	12002.m08345	ERD1 protein, chloroplast precursor, putative, expressed	939	12	1.8e-68	75.83	1075.92	3	11
12004_20139131_20142116	4	20140054	20141009	+	Unknown, multi exon	12004.m08453	insoluble protein, putative	213	2	12004.m10662	expressed protein	308	1	8.2e-54	99.03	374.21	4	2
12004_20421433_20425401	4	20422761	20424077	-	Unknown, single exon	12004.m08497	ubiquitin-protein ligase, putative	452	1	12002.m08452	ubiquitin-protein ligase, putative, expressed	443	1	4.4e-106	98.42	555.65	2	1
12004_20595327_20602736	4	20597885	20600254	+	Retrotransposed	12004.m08526	S-domain receptor-like protein kinase, putative	656	2	12001.m12768	serine/threonine-protein kinase receptor precursor, putative, expressed	827	2	2e-200	94.92	810.53	1	1
12004_21018824_21021889	4	21019807	21020730	+	Unknown, single exon	12004.m08584	expressed protein	398	2	12004.m10687	expressed protein	328	1	2.3e-73	91.46	265.98	1	1
12004_21303208_21306673	4	21304449	21305412	-	Unknown, single exon	12004.m08624	expressed protein	345	1	12010.m05785	snRNP protein, putative, expressed	410	1	8.1e-73	80.49	295.29	1	1
12004_21538588_21542793	4	21538942	21540468	-	Unknown, multi exon	12004.m08654	vegetative storage protein, putative, expressed	718	1	12002.m10062	expressed protein	647	1	1.3e-57	74.34	211.59	1	2
12004_21741527_21745702	4	21742723	21744510	-	Duplicated	12004.m08686	F-box domain containing protein	385	5	12004.m08683	F-box domain containing protein, expressed	397	3	5.3e-55	95.21	204.82	1	3
12004_21769322_21772340	4	21770512	21772004	-	Duplicated	12004.m08690	hypothetical protein	336	4	12004.m08683	F-box domain containing protein, expressed	397	3	7.8e-25	81.86	98.83	4	3
12004_21775969_21778479	4	21777159	21778398	-	Duplicated	12004.m08691	F-box domain containing protein	292	3	12004.m08683	F-box domain containing protein, expressed	397	3	2.9e-29	78.84	111.6	1	2
12004_22313857_22314810	4	22314189	22314476	+	Unknown, single exon	12004.m08778	conserved hypothetical protein	490	1	12008.m08450	expressed protein	111	1	2.2e-33	92.79	148.21	1	1
12004_22336552_22337451	4	22336881	22337191	-	Unknown, single exon	12004.m08782	hypothetical protein	183	4	12012.m07352	expressed protein	109	1	8.7e-23	95.41	150.84	1	1
12004_22342356_22348578	4	22343681	22347251	-	Duplicated	12004.m08783	expressed protein	372	4	12004.m08815	expressed protein	442	3	7.4e-133	99.32	542.83	2	3
12004_22528241_22532155	4	22529584	22530810	+	Retrotransposed	12004.m08812	hypothetical protein	491	6	12004.m08218	expressed protein	448	2	1.3e-124	90.85	521.32	1	1
12004_22562793_22566594	4	22563701	22565039	+	Duplicated	12004.m08818	conserved hypothetical protein	143	2	12004.m08811	sugar transport protein 5, putative, expressed	518	3	2.2e-72	79.15	238.21	5	2
12004_22905928_22906798	4	22906224	22906497	-	Unknown, single exon	12004.m101728	expressed protein	68	2	12003.m101671	expressed protein	100	1	5.5e-21	93	163.53	1	1
12004_23500234_23502024	4	23500935	23501375	+	Unknown, single exon	12004.m78959	cyanogenic beta-glucosidase precursor, putative, expressed	317	7	12005.m05885	expressed protein	200	1	2.9e-35	89	152.59	3	1
12004_23696460_23698230	4	23697002	23697683	-	Duplicated	12004.m09002	circumsporozoite protein precursor, putative, expressed	324	1	12001.m09834	circumsporozoite protein precursor, putative, expressed	180	2	3.3e-20	98.89	148.83	1	2
12004_23969827_23972950	4	23970353	23972091	+	Duplicated	12004.m09056	F-box domain containing protein	421	2	12002.m10812	F-box domain containing protein, expressed	491	3	1.1e-57	91.45	212.92	1	3
12004_23978589_23982419	4	23980061	23981828	-	Duplicated	12004.m09058	F-box domain containing protein	435	4	12002.m10812	F-box domain containing protein, expressed	491	3	2e-41	94.7	194.42	2	3
12004_2399565_2403467	4	2400959	2402173	+	Unknown, single exon	12004.m05800	ornithine decarboxylase, putative	302	2	12002.m07955	ornithine decarboxylase, putative, expressed	458	1	1.1e-58	95.63	341.11	3	1
12004_24042156_24047893	4	24043712	24047764	+	Duplicated	12004.m101743	glucose-6-phosphate 1-dehydrogenase, cytoplasmic isoform, putative, expressed	278	8	12002.m08972	glucose-6-phosphate 1-dehydrogenase, cytoplasmic isoform, putative, expressed	518	15	NA	77.41	605.19	1	12
12004_24313923_24318575	4	24315437	24317143	+	Duplicated	12004.m09114	AAP3, putative, expressed	412	4	12011.m05099	amino acid carrier, putative, expressed	477	3	1.3e-163	93.5	675.62	1	4
12004_24531652_24535108	4	24532050	24533964	+	Duplicated	12004.m09151	expressed protein	463	4	12004.m09149	expressed protein	380	3	4.2e-124	97.89	526.94	1	3
12004_2505753_2510669	4	2507864	2509588	+	Retrotransposed	12004.m05811	conserved hypothetical protein	646	2	12010.m04459	expressed protein	701	3	3.1e-66	74.18	323.13	1	1
12004_25341888_25343884	4	25342613	25343226	+	Unknown, single exon	12004.m09283	conserved hypothetical protein	180	2	12003.m06478	expressed protein	242	1	1.3e-41	95.87	154.14	3	1
12004_25378516_25385024	4	25380408	25383629	-	Duplicated	12004.m09291	CER1-like protein, putative, expressed	326	5	12002.m09164	CER1, putative, expressed	620	10	NA	72.1	710.42	2	7
12004_25933434_25939166	4	25934564	25937995	+	Duplicated	12004.m09376	conserved hypothetical protein	295	6	12002.m09236	expressed protein	390	5	1.1e-59	97.18	293.05	2	6
12004_25957052_25968461	4	25960196	25964784	-	Duplicated	12004.m101859	MIF4G domain containing protein	453	8	12002.m09241	regulator of nonsense transcripts 2, putative, expressed	1105	14	NA	68.51	732.23	9	8
12004_26780781_26784642	4	26782076	26783342	+	Duplicated	12004.m09518	expressed protein	270	3	12002.m09350	GATA zinc finger family protein, expressed	432	3	6.9e-114	86.34	488.68	1	2
12004_27048410_27049297	4	27048679	27048963	-	Unknown, single exon	12004.m09554	hypothetical protein	219	1	12008.m08450	expressed protein	111	1	1.1e-23	96.4	139.98	1	1
12004_27978673_27981741	4	27979731	27980681	+	Unknown, single exon	12004.m09699	expressed protein	224	1	12003.m09121	expressed protein	353	1	1.9e-70	89.52	281.16	1	1
12004_29127427_29133440	4	29128795	29131441	+	Duplicated	12004.m09857	tim10/DDP family zinc finger containing protein	497	6	12010.m05128	ATP binding protein, putative, expressed	665	3	3.7e-64	85.26	451.74	6	3
12004_29192469_29199046	4	29194251	29196915	-	Duplicated	12004.m09862	expressed protein	814	10	12004.m09866	expressed protein	711	6	9.2e-137	88.89	575.98	2	5
12004_29246583_29248405	4	29247110	29247770	-	Duplicated	12004.m09872	expressed protein	206	2	12002.m09630	expressed protein	176	2	5.8e-38	97.73	149.2	1	2
12004_2941618_2946876	4	2943529	2945126	+	Unknown, multi exon	12004.m05876	conserved hypothetical protein	381	3	12004.m05979	expressed protein	583	1	4.2e-129	77.87	450.93	3	3
12004_29432312_29433270	4	29432650	29432936	-	Unknown, single exon	12004.m09904	hypothetical protein	139	1	12002.m33286	expressed protein	111	1	3e-31	97.3	128.73	1	1
12004_2944603_2950828	4	2947017	2948724	-	Duplicated	12004.m05877	conserved hypothetical protein	673	3	12010.m04459	expressed protein	701	3	1.1e-51	74.04	262.74	1	2
12004_29838086_29841631	4	29839240	29840454	-	Duplicated	12004.m09978	conserved hypothetical protein	361	5	12004.m09977	expressed protein	385	2	2.2e-97	96.62	384.72	1	2
12004_30497752_30498987	4	30498198	30498636	+	Unknown, single exon	12004.m101757	expressed protein	324	1	12003.m07670	expressed protein	149	1	8e-34	98.66	190.13	2	1
12004_30665118_30689175	4	30669485	30688579	-	Duplicated	12004.m10097	EMB1135, putative, expressed	813	24	12008.m05396	zinc finger domain, LSD1 subclass family protein, expressed	1455	36	NA	99.45	1534.87	6	34
12004_30816919_30824273	4	30819138	30822052	+	Duplicated	12004.m10119	terpene synthase family, metal binding domain containing protein	914	15	12004.m10116	ent-kaurene synthase B, chloroplast precursor, putative, expressed	740	12	1.8e-113	75.27	754.3	1	10
12004_31086873_31100252	4	31089959	31097179	-	Duplicated	12004.m101865	SHR5-receptor-like kinase, putative, expressed	949	22	12008.m05164	SHR5-receptor-like kinase, putative, expressed	1024	25	7.9e-209	96.48	1096.75	1	24
12004_31098050_31107102	4	31099841	31106744	-	Duplicated	12004.m10157	SHR5-receptor-like kinase, putative, expressed	954	24	12008.m05165	SHR5-receptor-like kinase, putative, expressed	1025	24	5.3e-129	80.29	964.35	1	19
12004_3124153_3130528	4	3126796	3128424	-	Retrotransposed	12004.m05904	conserved hypothetical protein	590	2	12010.m04459	expressed protein	701	3	3.7e-77	70.9	267.8	1	1
12004_31432564_31436670	4	31432702	31434107	-	Duplicated	12004.m10206	conserved hypothetical protein	117	2	12008.m05116	conserved hypothetical protein	412	3	NA	90.78	733.34	2	2
12004_31527494_31545860	4	31533078	31539219	-	Duplicated	12004.m10222	soluble starch synthase 3, chloroplast precursor, putative, expressed	1217	16	12008.m26602	starch synthase III, putative, expressed	1862	16	NA	56.18	1435.33	2	14
12004_31581713_31585330	4	31582885	31584156	+	Unknown, multi exon	12004.m10230	TD and POZ domain-containing protein 4, putative	308	2	12004.m10232	speckle-type POZ protein, putative, expressed	391	1	6.6e-80	85.93	302.72	1	2
12004_31738486_31739436	4	31738836	31739149	-	Retrotransposed	12004.m10254	expressed protein	174	1	12005.m08364	protein translation factor SUI1, putative, expressed	116	4	7.7e-30	88.79	154.17	1	1
12004_31972387_31980293	4	31974831	31977850	-	Duplicated	12004.m10293	serine/threonine-protein kinase receptor precursor, putative	719	7	12004.m35065	receptor-like kinase, putative, expressed	814	7	1.7e-251	99.75	1068.01	1	7
12004_32015256_32016399	4	32015606	32015954	+	Unknown, single exon	12004.m10301	rapid ALkalinization Factor family protein	97	2	12001.m07668	RALF precursor, putative, expressed	147	1	3.6e-28	83.67	170.22	2	1
12004_32015350_32016399	4	32015606	32015954	+	Unknown, single exon	12004.m10302	secondary cell wall-related glycosyltransferase family 47, putative	129	1	12001.m07668	RALF precursor, putative, expressed	147	1	1.1e-23	83.67	170.22	2	1
12004_32022367_32032562	4	32025816	32030911	-	Duplicated	12004.m10304	serine/threonine-protein kinase receptor precursor, putative	823	7	12008.m04949	receptor-like kinase, putative, expressed	1149	13	NA	84.25	831.24	1	9
12004_32118273_32119075	4	32118551	32118804	-	Retrotransposed	12004.m10322	conserved hypothetical protein	215	3	12004.m10321	wound induced protein, putative, expressed	90	2	5.7e-36	94.44	167.01	1	1
12004_32232872_32237572	4	32234206	32236236	-	Duplicated	12004.m10348	anthocyanin 5-aromatic acyltransferase, putative	413	2	12004.m10347	transferase, putative, expressed	445	2	1.1e-180	99.1	777.56	1	2
12004_3224016_3232019	4	3225956	3230074	+	Duplicated	12004.m05922	receptor like protein kinase, putative	590	5	12004.m05858	protein kinase, putative, expressed	647	3	0	99.69	1468.86	2	3
12004_32257299_32258091	4	32257547	32257832	+	Duplicated	12004.m10352	hypothetical protein	60	2	12004.m10353	expressed protein	83	2	2.3e-11	89.16	52.9	1	2
12004_32415209_32418134	4	32415340	32417347	-	Duplicated	12004.m35211	RNA recognition motif containing protein, putative, expressed	257	4	12006.m04958	nucleic acid binding protein, putative, expressed	262	5	1.2e-32	85.5	102.71	2	4
12004_32429222_32434009	4	32430787	32433684	-	Duplicated	12004.m10381	hypothetical protein	737	16	12011.m06098	expressed protein	522	7	1.7e-159	99.43	1057.78	2	7
12004_3256532_3266288	4	3258579	3264942	+	Unknown, multi exon	12004.m05925	conserved hypothetical protein	891	12	12004.m06005	expressed protein	715	1	8.3e-83	95.1	310.48	5	3
12004_32643926_32650411	4	32645899	32648247	-	Duplicated	12004.m10420	conserved hypothetical protein	526	5	12005.m07920	expressed protein	716	4	4.9e-76	83.94	255.28	2	5
12004_32721435_32724359	4	32721693	32723165	-	Duplicated	12004.m10429	conserved hypothetical protein	322	2	12009.m04610	expressed protein	468	2	6.3e-34	90.6	120.41	2	3
12004_32727892_32731843	4	32729400	32730915	-	Duplicated	12004.m10431	conserved hypothetical protein	415	2	12008.m07053	expressed protein	503	2	1.6e-59	82.7	179.42	1	3
12004_32975974_32980566	4	32977464	32979074	-	Duplicated	12004.m10468	conserved hypothetical protein	666	8	12007.m05111	F-box domain containing protein, expressed	497	4	7.9e-66	92.35	287.57	2	3
12004_32991486_32995749	4	32992442	32994860	-	Duplicated	12004.m10470	expressed protein	414	4	12001.m12062	expressed protein	296	2	4.8e-54	88.18	210.67	1	2
12004_33359201_33365396	4	33361299	33363262	+	Unknown, multi exon	12004.m10523	ATP-binding cassette sub-family F member 1, putative	607	3	12003.m08505	ATP-binding cassette sub-family F member 1, putative, expressed	711	1	3.2e-177	94.94	712.22	1	2
12004_3403056_3407729	4	3404804	3406577	+	Unknown, single exon	12004.m05951	conserved hypothetical protein	738	2	12004.m05979	expressed protein	583	1	6.4e-119	95.2	502.02	1	1
12004_3404095_3409032	4	3404633	3406886	+	Unknown, single exon	12004.m05951	conserved hypothetical protein	738	2	12004.m06005	expressed protein	715	1	2.8e-89	96.92	286.93	1	1
12004_34207889_34212363	4	34210064	34211309	+	Duplicated	12004.m10667	palmitoyltransferase ZDHHC16, putative, expressed	214	2	12006.m32054	DHHC zinc finger domain containing protein, expressed	350	4	2.8e-178	97.14	783.3	1	3
12004_34353642_34357046	4	34354745	34355812	+	Unknown, single exon	12004.m10687	expressed protein	328	1	12006.m05618	expressed protein	368	1	4.4e-68	90.22	247.18	1	1
12004_34373480_34380415	4	34376644	34377989	+	Retrotransposed	12004.m10690	polygalacturonase inhibitor 3 precursor, putative, expressed	312	1	12002.m09272	receptor-like protein kinase 5 precursor, putative, expressed	1000	3	NA	45	189.35	1	1
12004_34891976_34893627	4	34892545	34893056	+	Unknown, single exon	12004.m10780	integral membrane protein, expressed	200	1	12004.m09505	integral membrane protein, expressed	190	1	1.4e-28	91.58	213.17	1	1
12004_354802_358031	4	355704	357127	-	Duplicated	12004.m05470	adenylate kinase, putative, expressed	279	9	12007.m29278	UMP-CMP kinase family protein, expressed	301	5	3.4e-43	83.39	145.91	1	4
12004_3633213_3637673	4	3635315	3637347	+	Duplicated	12004.m05985	conserved hypothetical protein	639	4	12010.m04459	expressed protein	701	3	3.1e-101	94.72	357.03	1	2
12004_3641879_3647272	4	3642545	3645168	-	Duplicated	12004.m05986	conserved hypothetical protein	413	4	12010.m04459	expressed protein	701	3	1.6e-55	70.47	187.78	4	3
12004_370943_374965	4	372484	373837	+	Unknown, single exon	12004.m05473	hypothetical protein	600	3	12007.m04777	expressed protein	514	1	5.1e-113	87.55	465.88	1	1
12004_4557480_4558463	4	4557812	4558129	-	Unknown, single exon	12004.m06134	hypothetical protein	647	9	12005.m27505	expressed protein	111	1	1.4e-33	94.59	149.9	1	1
12004_4557686_4559139	4	4558192	4558634	-	Unknown, single exon	12004.m06134	hypothetical protein	647	9	12011.m08419	expressed protein	168	1	9.6e-25	98.81	234.57	2	1
12004_5545428_5552141	4	5546822	5551244	-	Duplicated	12004.m06283	conserved hypothetical protein	90	3	12008.m08285	DNA binding protein, putative, expressed	465	4	4.4e-16	79.14	114.78	2	4
12004_5686583_5688007	4	5687062	5687532	-	Unknown, single exon	12004.m06303	conserved hypothetical protein	115	2	12001.m07953	expressed protein	158	1	4.1e-55	98.1	242.1	1	1
12004_6425743_6434147	4	6428664	6432276	+	Duplicated	12004.m06421	resistance protein LR10, putative	666	6	12012.m07560	resistance protein LR10, putative, expressed	974	3	1.1e-145	83.47	585.07	4	2
12004_6543614_6547511	4	6544714	6546406	+	Duplicated	12004.m06441	O-methyltransferase ZRP4, putative	282	2	12010.m03705	O-methyltransferase ZRP4, putative, expressed	367	2	6.1e-86	97	344.14	1	2
12004_6637709_6643760	4	6639811	6641656	-	Retrotransposed	12004.m06454	conserved hypothetical protein	613	2	12010.m04459	expressed protein	701	3	3.4e-102	94.15	367.45	1	1
12004_6944045_6949813	4	6946444	6948868	-	Unknown, single exon	12004.m06501	receptor-like protein kinase, putative	782	2	12003.m11014	receptor-like protein kinase, putative, expressed	798	1	1.4e-119	99.25	416.59	1	1
12004_6987754_6990977	4	6988803	6989923	+	Duplicated	12004.m06509	vignain precursor, putative	302	3	12004.m06554	vignain precursor, putative, expressed	350	2	1.9e-122	98	519.47	1	2
12004_7567080_7568423	4	7567562	7567939	+	Retrotransposed	12004.m06596	conserved hypothetical protein	147	1	12011.m80123	expressed protein	161	2	3.3e-12	82.61	58.8	2	1
12004_7860811_7863996	4	7861815	7862987	+	Duplicated	12004.m06649	prenyltransferase/ zinc ion binding protein, putative	278	3	12004.m06657	prenyltransferase/ zinc ion binding protein, putative, expressed	335	2	1.7e-99	99.4	790.94	1	2
12004_8593348_8597235	4	8594291	8595866	-	Duplicated	12004.m06768	hypothetical protein	478	8	12008.m08015	expressed protein	446	6	7.1e-35	71.97	150.83	1	5
12005_1047504_1048355	5	1047814	1048107	+	Unknown, single exon	12005.m04827	conserved hypothetical protein	194	2	12008.m08450	expressed protein	111	1	1.2e-12	88.29	146.53	2	1
12005_10892517_10896182	5	10893389	10895305	+	Duplicated	12005.m06283	phosphoribosylglycinamide formyltransferase, chloroplast precursor, putative, expressed	235	5	12008.m07898	phosphoribosylglycinamide formyltransferase, chloroplast precursor, putative, expressed	291	5	2.7e-108	99.31	555.08	1	5
12005_10907362_10910799	5	10908220	10909910	+	Duplicated	12005.m06285	conserved hypothetical protein	592	11	12001.m12062	expressed protein	296	2	2.3e-70	92.23	273.39	3	2
12005_12877427_12878783	5	12877879	12878326	+	Unknown, single exon	12005.m06579	DNA-directed RNA polymerase beta chain, putative	574	5	12004.m35077	DNA-directed RNA polymerase beta chain, putative, expressed	151	1	1.5e-56	98.68	316.66	2	1
12005_13188121_13201559	5	13191999	13198050	-	Duplicated	12005.m06620	Leucine Rich Repeat family protein	1307	12	12011.m05250	NBS-LRR disease resistance protein, putative, expressed	1308	4	5e-174	90.98	820.41	5	6
12005_13714462_13722426	5	13717119	13719770	-	Unknown, single exon	12005.m06690	tetratricopeptide-like helical, putative	853	3	12004.m06650	tetratricopeptide-like helical, putative, expressed	885	1	0	99.77	2131.97	1	1
12005_1401200_1402264	5	1401532	1401930	+	Unknown, multi exon	12005.m04876	conserved hypothetical protein	304	3	12008.m08450	expressed protein	111	1	7.3e-22	96.4	164.72	1	2
12005_14314986_14315888	5	14315230	14315554	-	Unknown, single exon	12005.m06777	hypothetical protein	174	2	12008.m08450	expressed protein	111	1	1.5e-29	96.4	178.48	1	1
12005_14476160_14477239	5	14476603	14477018	+	Unknown, single exon	12005.m06805	hypothetical protein	122	1	12006.m07161	expressed protein	148	1	6.8e-17	94.59	169.66	1	1
12005_14704317_14712005	5	14707034	14709340	-	Unknown, single exon	12005.m06836	protein kinase, putative, expressed	565	1	12005.m06838	protein kinase, putative, expressed	882	1	3.2e-262	91.38	1073.72	1	1
12005_15193671_15195020	5	15194139	15194566	+	Unknown, single exon	12005.m06916	conserved hypothetical protein	142	3	12005.m06954	prolamin PPROL 14 precursor, putative, expressed	151	1	4.6e-61	94.04	290.2	1	1
12005_15319989_15321347	5	15320441	15320890	+	Unknown, single exon	12005.m06939	prolamin PPROL 14 precursor, putative	110	2	12005.m06937	prolamin PPROL 14 precursor, putative, expressed	151	1	2.2e-73	98.68	334.68	1	1
12005_15413326_15414394	5	15413682	15414039	-	Unknown, single exon	12005.m06959	hypothetical protein	69	3	12001.m10796	expressed protein	118	1	5.8e-44	98.31	189.52	2	1
12005_15423945_15425330	5	15424409	15424867	-	Unknown, single exon	12005.m06961	prolamin PPROL 14 precursor, putative	113	2	12005.m06969	prolamin PPROL 14 precursor, putative, expressed	154	1	9.4e-73	98.7	330.96	1	1
12005_15949120_15951951	5	15950226	15951325	+	Retrotransposed	12005.m07043	F-box domain containing protein	358	2	12007.m04762	F-box domain containing protein, expressed	369	2	3.6e-59	94.58	216.15	1	1
12005_16077403_16079441	5	16077999	16078846	-	Duplicated	12005.m07062	hypothetical protein	290	5	12003.m101406	expressed protein	198	2	2.6e-58	98.99	217.15	2	2
12005_16872718_16878750	5	16873773	16877642	+	Duplicated	12005.m07178	integral membrane protein DUF6 containing protein	307	6	12010.m04147	nodulin protein, N21, putative, expressed	369	7	4.8e-45	82.93	301.83	1	6
12005_17383277_17388548	5	17384647	17387179	-	Duplicated	12005.m07251	amino acid permease, putative	273	3	12004.m08857	amino acid/polyamine transporter II, putative, expressed	456	3	1.1e-91	78.95	368.1	1	2
12005_17428726_17440038	5	17432421	17436215	-	Unknown, single exon	12005.m07258	disease resistance RPP13-like protein 1, putative, expressed	877	1	12001.m11880	disease resistance RPP13-like protein 1, putative, expressed	1274	1	0	97.72	1629	2	1
12005_17483485_17492221	5	17485071	17490630	+	Duplicated	12005.m07266	cyanogenic beta-glucosidase precursor, putative, expressed	469	11	12005.m07261	non-cyanogenic beta-glucosidase precursor, putative, expressed	529	13	2.3e-109	99.05	739.02	1	13
12005_17535509_17541922	5	17535832	17540313	+	Duplicated	12005.m07275	glycosyl hydrolase family 1 protein	571	15	12005.m07271	non-cyanogenic beta-glucosidase precursor, putative, expressed	534	13	6.8e-115	79.96	696.74	2	10
12005_17683742_17686972	5	17684863	17685849	+	Retrotransposed	12005.m07304	protein binding protein, putative, expressed	230	1	12005.m07306	expressed protein	374	2	2.9e-42	91.18	136.2	2	1
12005_18075874_18081620	5	18077060	18079879	+	Duplicated	12005.m07355	cell division control protein 48 homolog B, putative	392	9	12004.m09184	cell division control protein 48 homolog B, putative, expressed	579	12	6.3e-123	73.75	805.96	1	8
12005_1817828_1820786	5	1818643	1820191	-	Duplicated	12005.m04942	conserved hypothetical protein	119	4	12005.m27459	expressed protein	271	8	3.6e-41	71.96	291.86	1	6
12005_1827511_1828809	5	1828059	1828754	+	Unknown, multi exon	12005.m04946	hypothetical protein	246	1	12003.m101628	expressed protein	183	1	2.3e-25	98.91	259.28	2	2
12005_1841206_1844673	5	1842870	1844413	+	Unknown, single exon	12005.m04949	conserved hypothetical protein	638	1	12002.m08663	rf1 protein, mitochondrial precursor, putative, expressed	555	1	5.8e-71	92.79	260.25	1	1
12005_18492826_18497226	5	18493608	18495375	-	Retrotransposed	12005.m07423	ABC transporter family protein, expressed	615	1	12003.m11282	ATPase, coupled to transmembrane movement of substances, putative, expressed	720	10	1.2e-16	82.36	118.36	1	1
12005_18501733_18503487	5	18502687	18503042	+	Unknown, single exon	12005.m07424	hypothetical protein	170	2	12007.m08168	expressed protein	147	1	4.1e-47	79.59	187.01	2	1
12005_19053478_19054284	5	19053644	19053923	-	Unknown, single exon	12005.m07502	hypothetical protein	107	1	12008.m08450	expressed protein	111	1	4.5e-16	83.78	155.36	1	1
12005_19554417_19558365	5	19555730	19557047	+	Unknown, single exon	12005.m07574	xyloglucanase inhibitor, putative	350	2	12005.m07572	basic 7S globulin precursor, putative, expressed	438	1	5.5e-181	99.54	795.63	1	1
12005_19896489_19900950	5	19898123	19899302	+	Unknown, single exon	12005.m07619	ran GTPase activating protein, putative	228	3	12005.m08779	ran GTPase activating protein, putative, expressed	545	1	2.7e-110	77.25	489.11	8	1
12005_20194273_20197447	5	20195382	20196333	-	Retrotransposed	12005.m07657	transposon protein, putative, Ac/Ds sub-class, expressed	556	2	12005.m07655	expressed protein	371	4	5.7e-87	89.22	375.45	1	1
12005_20299885_20310093	5	20302428	20307614	+	Duplicated	12005.m07670	protein kinase domain containing protein	822	6	12001.m12768	serine/threonine-protein kinase receptor precursor, putative, expressed	827	2	1.5e-199	93.47	726.89	4	2
12005_20413701_20419569	5	20415782	20417618	-	Retrotransposed	12005.m07688	conserved hypothetical protein	534	4	12011.m61742	pentatricopeptide repeat protein PPR868-14, putative, expressed	693	2	3e-284	92.64	1267.31	1	1
12005_20689487_20691808	5	20689792	20690333	-	Unknown, single exon	12005.m07727	hypothetical protein	179	3	12003.m101628	expressed protein	183	1	3.3e-14	98.91	251.66	3	1
12005_20745030_20745998	5	20745362	20745672	+	Unknown, single exon	12005.m07738	hypothetical protein	74	3	12006.m31794	expressed protein	111	1	1.3e-21	98.2	122.79	1	1
12005_21048599_21049698	5	21048928	21049250	-	Unknown, single exon	12005.m07786	hypothetical protein	111	3	12012.m07352	expressed protein	109	1	7.7e-20	90.83	102.11	1	1
12005_21222296_21224471	5	21222913	21223852	+	Duplicated	12005.m07825	conserved hypothetical protein	244	3	12006.m04977	expressed protein	206	3	1.2e-30	92.23	83.49	2	3
12005_21477750_21482288	5	21479081	21481036	-	Duplicated	12005.m07873	histone deacetylase-like amidohydrolase, putative, expressed	393	3	12005.m27848	histone deacetylase-like amidohydrolase, putative, expressed	443	3	6.2e-187	89.16	809.21	1	3
12005_21563152_21565081	5	21563700	21564531	-	Duplicated	12005.m07885	MYB-like transcription factor DIVARICATA, putative	133	2	12005.m07887	DNA binding protein, putative, expressed	183	2	3.6e-64	96.72	226.94	4	2
12005_21566375_21568412	5	21566926	21567862	-	Duplicated	12005.m07886	DNA binding protein, putative	134	2	12005.m07887	DNA binding protein, putative, expressed	183	2	2.7e-80	98.91	345.13	1	2
12005_21617096_21620472	5	21618277	21619292	-	Retrotransposed	12005.m07894	glucan endo-1,3-beta-glucosidase 7 precursor, putative, expressed	286	1	12004.m08459	glucan endo-1,3-beta-glucosidase 7 precursor, putative, expressed	394	3	1.6e-116	86.04	519.87	1	1
12005_21674153_21677543	5	21675217	21677215	+	Duplicated	12005.m07901	solute carrier family 35, member F1, putative	183	6	12005.m07900	solute carrier family 35, member F1, putative, expressed	355	11	3.4e-58	85.07	314.38	1	10
12005_21675297_21678281	5	21675424	21677215	+	Duplicated	12005.m07902	conserved hypothetical protein	73	4	12005.m07900	solute carrier family 35, member F1, putative, expressed	355	11	1.4e-12	73.24	292.48	1	9
12005_21902210_21903391	5	21902619	21903003	+	Unknown, single exon	12005.m07935	hypothetical protein	97	2	12010.m21750	expressed protein	129	1	6.9e-46	97.67	240.49	1	1
12005_22323004_22330152	5	22327105	22329977	-	Duplicated	12005.m83895	expressed protein	116	1	12005.m27865	aldose reductase, putative, expressed	335	6	3.7e-103	99.4	698.39	1	6
12005_2235322_2238905	5	2236524	2237704	-	Unknown, single exon	12005.m05008	F box protein family, putative	310	2	12005.m05006	F-box domain containing protein, expressed	400	1	1.2e-186	99.5	834.9	1	1
12005_22371969_22374491	5	22372379	22374079	-	Duplicated	12005.m08010	ubiquitin, putative	107	3	12003.m06974	ubiquitin, putative, expressed	137	4	2.7e-34	81.75	162.19	1	3
12005_22541580_22542851	5	22541999	22542427	+	Unknown, single exon	12005.m08035	histone H2B, putative	119	2	12001.m12346	histone H2B.4, putative, expressed	140	1	5.3e-61	98.57	266.45	1	1
12005_22586512_22592691	5	22587759	22591442	+	Duplicated	12005.m08046	cation efflux family protein	419	8	12001.m12330	metal tolerance protein C3, putative, expressed	416	6	9e-153	99.28	672.34	1	6
12005_22667603_22670457	5	22668652	22669491	+	Duplicated	12005.m08057	hypothetical protein	249	2	12009.m06312	vignain precursor, putative, expressed	350	3	1.7e-63	72.29	344.16	6	2
12005_22899607_22903282	5	22900866	22903178	+	Duplicated	12005.m08099	hypothetical protein	371	3	12005.m08098	expressed protein	420	2	1.8e-106	99.05	429.22	1	2
12005_23356901_23360181	5	23358253	23359474	+	Retrotransposed	12005.m08167	CBL-interacting serine/threonine-protein kinase 15, putative	270	2	12007.m05026	CIPK-like protein 1, putative, expressed	451	14	1.8e-100	93.13	352.16	4	1
12005_23486938_23489111	5	23487047	23488150	-	Duplicated	12005.m08189	hypothetical protein	167	2	12004.m09226	expressed protein	320	2	1.5e-12	72.19	228.94	1	2
12005_23708439_23712385	5	23709797	23711016	-	Unknown, single exon	12005.m08228	F-box domain containing protein	404	1	12005.m08231	expressed protein	452	1	6e-87	94.91	452.26	1	1
12005_23733695_23737641	5	23735053	23736251	-	Unknown, single exon	12005.m08237	F-box domain containing protein	367	2	12005.m08231	expressed protein	452	1	9.9e-112	93.58	450.01	1	1
12005_24494566_24497496	5	24495633	24496472	+	Duplicated	12005.m08372	cysteine proteinase At4g11310 precursor, putative	166	2	12009.m06312	vignain precursor, putative, expressed	350	3	4.3e-70	72.57	351.25	6	2
12005_24515902_24524601	5	24518718	24521723	-	Duplicated	12005.m08377	hypothetical protein	613	7	12001.m11931	hypothetical protein	959	9	NA	99.79	1235.88	3	5
12005_24938362_24941626	5	24938976	24940728	-	Duplicated	12005.m08439	alpha-L-fucosidase 2 precursor, putative	285	4	12001.m07788	esterase precursor, putative, expressed	379	5	2.5e-47	86.54	244.72	3	5
12005_24945433_24950800	5	24946593	24949563	-	Duplicated	12005.m08441	GDSL-like Lipase/Acylhydrolase family protein, expressed	322	4	12001.m07791	esterase precursor, putative, expressed	387	5	5.1e-71	90.18	331.08	1	5
12005_25266204_25269876	5	25267439	25268639	-	Retrotransposed	12005.m08486	protein Z, putative	313	1	12001.m11757	protein Z, putative, expressed	412	2	4e-74	98.54	290.01	1	1
12005_25564421_25566043	5	25564954	25565462	-	Unknown, multi exon	12005.m08537	conserved hypothetical protein	317	3	12006.m05515	expressed protein	178	1	5.6e-41	87.08	196.03	2	2
12005_25826409_25829773	5	25827638	25828542	+	Unknown, single exon	12005.m08580	snRNP protein, putative	317	2	12010.m05785	snRNP protein, putative, expressed	410	1	2.5e-61	78.54	249.34	1	1
12005_25850406_25858324	5	25853057	25855671	+	Unknown, single exon	12005.m08584	expressed protein	257	1	12002.m08644	F-box protein interaction domain containing protein, expressed	884	1	0	99.43	1438.35	2	1
12005_26034515_26046668	5	26037137	26043820	+	Duplicated	12005.m08619	protein kinase domain containing protein	966	14	12005.m08618	receptor-like protein kinase, putative, expressed	948	13	1.9e-259	99.58	1504.9	1	13
12005_26383013_26387485	5	26384270	26385711	-	Retrotransposed	12005.m08692	hypothetical protein	436	3	12007.m04731	expressed protein	591	2	1.2e-95	82.57	358.08	2	1
12005_26391244_26395758	5	26392597	26394025	-	Retrotransposed	12005.m08695	hypothetical protein	572	5	12007.m04731	expressed protein	591	2	3e-92	82.4	380.43	2	1
12005_26678195_26681790	5	26678740	26681298	-	Duplicated	12005.m08739	expressed protein	242	7	12009.m06331	oxidoreductase, putative, expressed	181	8	6.9e-40	98.9	243.99	2	8
12005_26721635_26726477	5	26722729	26725333	+	Duplicated	12005.m08747	ADP/ATP translocase 2, putative, expressed	342	2	12005.m06665	ADP,ATP carrier protein, mitochondrial precursor, putative, expressed	381	3	1.5e-47	75.33	190.7	1	2
12005_27137668_27141731	5	27139032	27140263	-	Retrotransposed	12005.m08825	hypothetical protein	277	2	12006.m09595	expressed protein	489	2	1.5e-82	90.59	270.85	4	1
12005_28267058_28275344	5	28268664	28273534	-	Duplicated	12005.m09016	CTP synthase family protein	506	18	12001.m10853	CTP synthase, putative, expressed	603	21	1.3e-72	92.37	509.48	1	21
12005_28316317_28318857	5	28317501	28318554	+	Unknown, single exon	12005.m09023	F-box domain containing protein	245	2	12007.m05832	F-box domain containing protein, expressed	395	1	2.3e-36	93.92	105.25	2	1
12005_28950231_28951424	5	28950668	28951016	+	Unknown, single exon	12005.m09132	ligA, putative, expressed	385	2	12001.m42575	expressed protein	146	1	1.1e-43	88.36	218.55	1	1
12005_29397836_29402519	5	29399320	29401810	+	Duplicated	12005.m09205	protein kinase APK1B, chloroplast precursor, putative	436	6	12001.m10330	protein kinase APK1A, chloroplast precursor, putative, expressed	495	6	1.3e-80	76.97	382.78	1	5
12005_29734861_29736171	5	29735304	29735747	+	Unknown, single exon	12005.m09258	hypothetical protein	200	2	12006.m07161	expressed protein	148	1	2.6e-12	97.97	107.17	2	1
12005_29827374_29828685	5	29827817	29828240	-	Unknown, single exon	12005.m09270	hypothetical protein	166	1	12006.m07161	expressed protein	148	1	1.3e-19	97.97	156.11	2	1
12005_322428_326195	5	323549	325287	+	Duplicated	12005.m04695	nodulin-like protein, putative	332	7	12012.m07127	nodulin-like protein, putative, expressed	374	7	4.3e-64	85.29	336.57	2	6
12005_3298615_3313757	5	3302924	3312027	+	Duplicated	12005.m05174	expressed protein	540	18	12001.m150420	expressed protein	895	25	NA	96.98	762.15	1	24
12005_3300243_3314716	5	3302924	3312027	+	Duplicated	12005.m05174	expressed protein	540	18	12001.m150420	expressed protein	895	25	1.4e-72	96.98	762.15	1	24
12005_346954_348887	5	347616	348223	-	Retrotransposed	12005.m04699	F-box domain containing protein	463	5	12005.m04700	F-box domain containing protein, expressed	221	2	5.6e-58	87.33	267.2	1	1
12005_3702033_3706961	5	3705114	3706902	-	Retrotransposed	12005.m05234	S-domain receptor-like protein kinase, putative, expressed	720	5	12004.m10292	ATP binding protein, putative, expressed	814	7	1.9e-49	73.59	271.71	2	1
12005_3702553_3708702	5	3705078	3707433	-	Retrotransposed	12005.m05234	S-domain receptor-like protein kinase, putative, expressed	720	5	12001.m12768	serine/threonine-protein kinase receptor precursor, putative, expressed	827	2	9.1e-201	94.2	803.07	2	1
12005_3958251_3963504	5	3960056	3961721	-	Retrotransposed	12005.m05268	D-mannose binding lectin family protein, expressed	549	5	12011.m05226	S-domain receptor-like protein kinase, putative, expressed	584	2	7.2e-162	94.86	702.68	4	1
12005_4023954_4025402	5	4024592	4025015	+	Retrotransposed	12005.m05275	hypothetical protein	161	3	12005.m05279	expressed protein	213	2	1.9e-14	71.36	72.62	1	1
12005_4069370_4071358	5	4070143	4070759	-	Retrotransposed	12005.m05281	hypothetical protein	53	2	12005.m05282	expressed protein	257	2	2e-48	89.49	237.94	4	1
12005_4289992_4293450	5	4291140	4292300	-	Unknown, single exon	12005.m05314	F-box protein interaction domain containing protein, expressed	390	1	12005.m05319	F-box domain containing protein, expressed	383	1	5.7e-94	98.96	462.02	2	1
12005_4302723_4306310	5	4303871	4305135	-	Unknown, multi exon	12005.m05318	hypothetical protein	257	3	12005.m05319	F-box domain containing protein, expressed	383	1	9.2e-108	95.3	448.74	3	2
12005_4730672_4733770	5	4731667	4732776	-	Unknown, multi exon	12005.m05383	S-antigen protein precursor, putative	371	1	12001.m10888	expressed protein	331	1	2.2e-66	99.4	341.09	1	2
12005_5599760_5600937	5	5600089	5600404	-	Unknown, single exon	12005.m05501	hypothetical protein	117	2	12012.m07352	expressed protein	109	1	1.3e-26	90.83	111.45	1	1
12005_5607478_5612714	5	5608236	5611960	-	Duplicated	12005.m27558	acid phosphatase, putative, expressed	210	1	12005.m05488	stem 28 kDa glycoprotein precursor, putative, expressed	251	2	3e-68	83.67	285.79	1	2
12005_5617035_5621227	5	5618337	5620236	-	Duplicated	12005.m05505	HAD superfamily phosphatase containing protein	309	4	12005.m05493	stem 28 kDa glycoprotein precursor, putative, expressed	266	2	5.4e-66	78.95	293.57	1	2
12005_5631311_5634780	5	5632222	5633858	-	Duplicated	12005.m05509	acid phosphatase, putative, expressed	101	1	12001.m07579	stem 28 kDa glycoprotein precursor, putative, expressed	304	2	1.3e-57	72.04	244.71	1	2
12005_5726332_5727606	5	5726772	5727164	+	Unknown, single exon	12005.m05528	expressed protein	151	2	12005.m05520	expressed protein	147	1	1.5e-47	89.12	209.14	1	1
12005_5902470_5905297	5	5903453	5904312	+	Unknown, single exon	12005.m05545	hypothetical protein	206	1	12005.m08007	expressed protein	328	1	4.3e-46	93.29	460.69	3	1
12005_5908419_5909373	5	5908754	5909045	-	Unknown, single exon	12005.m83863	expressed protein	147	1	12011.m80095	expressed protein	109	1	6.6e-32	86.24	184.59	2	1
12005_6035880_6039458	5	6037388	6038703	-	Duplicated	12005.m05562	expressed protein	287	1	12008.m07053	expressed protein	503	2	3e-58	80.91	209.26	1	2
12005_662627_664822	5	663469	664346	+	Duplicated	12005.m04754	expressed protein	360	2	12001.m07548	expressed protein	281	2	8.3e-36	96.44	132.62	1	2
12005_6699546_6707537	5	6700553	6706528	-	Duplicated	12005.m05650	gibberellin 2-beta-dioxygenase 1, putative, expressed	379	3	12001.m07735	gibberellin 2-beta-dioxygenase, putative, expressed	336	3	4.8e-78	99.11	411.31	1	3
12005_6960226_6964050	5	6961443	6962795	-	Duplicated	12005.m05686	chalcone and stilbene synthases, N-terminal domain containing protein	313	3	12007.m07444	chalcone synthase, putative, expressed	406	2	2e-110	91.38	444.76	2	2
12005_7640035_7642153	5	7640742	7641438	+	Unknown, single exon	12005.m083556	expressed protein	233	1	12007.m07998	expressed protein	236	1	5.5e-90	98.31	399.91	1	1
12005_7695423_7696856	5	7695944	7696330	+	Unknown, single exon	12005.m05802	retrotransposon protein, putative, unclassified	342	1	12007.m07152	expressed protein	174	1	2e-51	71.84	223.61	1	1
12005_7996327_7998782	5	7997154	7997953	-	Unknown, single exon	12005.m05839	conserved hypothetical protein	384	5	12001.m13393	expressed protein	276	1	4.5e-68	98.19	289.82	1	1
12005_809094_810077	5	809438	809712	-	Unknown, single exon	12005.m04780	hypothetical protein	116	1	12008.m08450	expressed protein	111	1	9.9e-22	92.79	135.49	1	1
12005_8174229_8177876	5	8175797	8177076	+	Duplicated	12005.m05861	conserved hypothetical protein	775	4	12002.m07227	protein dimerization, putative, expressed	506	2	2e-54	78.26	228.54	1	2
12005_8279328_8283712	5	8280464	8282574	+	Duplicated	12005.m05868	nucleosome/chromatin assembly factor group A, putative	187	7	12006.m05292	expressed protein	379	12	3.3e-72	78.1	246.66	3	8
12005_8568490_8579293	5	8571774	8576007	+	Unknown, multi exon	12005.m05924	leucyl-tRNA synthetase, cytoplasmic, putative, expressed	479	1	12009.m05318	leucyl-tRNA synthetase, cytoplasmic, putative, expressed	1095	1	0	99.73	1840.32	4	2
12005_859999_864036	5	861185	862607	+	Unknown, single exon	12005.m04790	expressed protein	300	1	12005.m04793	F-box protein interaction domain containing protein, expressed	476	1	2e-188	99.16	1011.81	1	1
12005_8623800_8625631	5	8624261	8624716	-	Retrotransposed	12005.m05933	conserved hypothetical protein	313	4	12006.m08936	RUB1, putative, expressed	154	3	6e-61	98.05	255.6	1	1
12005_880189_884162	5	881502	882847	-	Unknown, single exon	12005.m04795	anthranilate N-benzoyltransferase protein 1, putative	344	3	12009.m06666	anthranilate N-benzoyltransferase protein 1, putative, expressed	438	1	8.6e-107	99.09	418.71	3	1
12005_9123453_9129962	5	9124349	9127228	-	Duplicated	12005.m06026	NB-ARC domain containing protein	465	7	12012.m04957	pollen signalling protein with adenylyl cyclase activity, putative, expressed	911	2	1.3e-160	99.12	590.7	8	2
12005_9127559_9137557	5	9130834	9134280	-	Duplicated	12005.m06027	blight resistance protein T118, putative	1045	4	12003.m09840	disease resistance RPP13-like protein 1, putative, expressed	1092	2	2.1e-208	99.54	804.34	1	2
12005_9243866_9247337	5	9245113	9246133	-	Retrotransposed	12005.m06043	protein kinase domain containing protein, expressed	320	2	12012.m07908	ATMRK1, putative, expressed	401	6	2.7e-95	85.54	455.19	2	1
12005_9517033_9518596	5	9517629	9517998	-	Unknown, single exon	12005.m06082	hypothetical protein	236	2	12005.m07211	pectinesterase inhibitor domain containing protein, expressed	199	1	1.1e-30	80.9	85.62	2	1
12005_9594143_9595144	5	9594339	9594726	+	Unknown, single exon	12005.m06093	conserved hypothetical protein	142	1	12006.m07161	expressed protein	148	1	3.5e-15	88.51	147.23	1	1
12005_9601329_9602330	5	9601525	9601912	+	Unknown, single exon	12005.m06095	conserved hypothetical protein	142	1	12006.m07161	expressed protein	148	1	3.5e-15	88.51	147.23	1	1
12006_10148944_10152229	6	10150078	10150986	-	Unknown, single exon	12006.m06462	expressed protein	166	1	12006.m07428	expressed protein	414	1	1.3e-42	71.26	174.81	3	1
12006_10383561_10392205	6	10386485	10389279	+	Retrotransposed	12006.m06502	disease resistance protein RPM1, putative	954	2	12006.m06500	disease resistance RPP13-like protein 3, putative, expressed	975	2	0	95.49	1322.86	1	1
12006_10401738_10412657	6	10404662	10409731	+	Duplicated	12006.m06504	disease resistance RPP8-like protein 3, putative	1000	9	12006.m06500	disease resistance RPP13-like protein 3, putative, expressed	975	2	4.2e-270	99.28	1121.84	2	3
12006_10416850_10429414	6	10420141	10426488	+	Duplicated	12006.m06505	NBS-LRR disease resistance protein, putative	994	4	12006.m06500	disease resistance RPP13-like protein 3, putative, expressed	975	2	0	99.28	1352.44	1	2
12006_10433286_10442181	6	10436210	10439237	+	Duplicated	12006.m06507	disease resistance RPP13-like protein 3, putative, expressed	308	1	12006.m06500	disease resistance RPP13-like protein 3, putative, expressed	975	2	2.8e-230	98.05	928.97	2	2
12006_10442133_10451887	6	10445057	10448961	+	Duplicated	12006.m06509	NBS-LRR disease resistance protein, putative, expressed	474	1	12006.m06500	disease resistance RPP13-like protein 3, putative, expressed	975	2	1.8e-297	99.38	1245.91	2	2
12006_10828802_10836122	6	10830939	10833565	-	Duplicated	12006.m06568	cadmium tolerance factor, putative	740	5	12006.m06589	expressed protein	852	3	1.3e-226	94.01	1089.8	4	3
12006_10953946_10955807	6	10954662	10955089	+	Unknown, single exon	12006.m06588	conserved hypothetical protein	224	5	12012.m08118	pathogenesis-related protein precursor, putative, expressed	239	1	2.2e-39	70.29	145.8	2	1
12006_11101147_11105183	6	11102096	11104189	-	Duplicated	12006.m06609	steroid dehydrogenase KIK-I, putative	329	5	12006.m06614	steroid dehydrogenase KIK-I, putative, expressed	331	3	9.1e-109	99.4	479.84	2	3
12006_11507863_11510674	6	11508834	11509695	-	Unknown, single exon	12006.m06664	conserved hypothetical protein	249	2	12004.m09002	circumsporozoite protein precursor, putative, expressed	324	1	1.8e-73	89.51	360.14	2	1
12006_12272050_12273427	6	12272481	12273153	+	Duplicated	12006.m06780	glycine-rich cell wall structural protein precursor, putative	128	2	12006.m06778	glycine-rich cell wall structural protein precursor, putative, expressed	144	2	3.5e-32	96.53	241.31	1	2
12006_1246260_1247494	6	1246703	1247049	+	Unknown, single exon	12006.m05060	circumsporozoite protein precursor, putative	208	1	12006.m07161	expressed protein	148	1	7.1e-12	85.81	142.03	1	1
12006_1253130_1254364	6	1253573	1253919	+	Unknown, single exon	12006.m05062	conserved hypothetical protein	123	1	12006.m07161	expressed protein	148	1	4e-12	85.81	140.19	1	1
12006_12570447_12574402	6	12571595	12573249	+	Duplicated	12006.m06833	jasmonate O-methyltransferase, putative	240	2	12006.m32067	jasmonate O-methyltransferase, putative, expressed	383	3	8.6e-182	99.48	763.17	1	3
12006_13464695_13469210	6	13465678	13468237	+	Duplicated	12006.m06961	hypothetical protein	364	4	12007.m05793	hydrolase/ protein serine/threonine phosphatase, putative, expressed	328	3	8.2e-69	94.82	310.42	6	3
12006_13470500_13472948	6	13471082	13471963	-	Unknown, single exon	12006.m06962	hypothetical protein	156	1	12005.m08007	expressed protein	328	1	4.1e-47	94.51	540.77	2	1
12006_13471716_13472663	6	13472048	13472329	+	Unknown, single exon	12006.m06962	hypothetical protein	156	1	12005.m27505	expressed protein	111	1	4.4e-27	90.99	112.58	1	1
12006_13495585_13502612	6	13497681	13500574	+	Duplicated	12006.m06966	amine oxidase precursor, putative	595	4	12006.m06963	amine oxidase precursor, putative, expressed	699	5	3.2e-267	99.14	1150.79	1	5
12006_13887411_13888636	6	13887824	13888287	-	Duplicated	12006.m07029	expressed protein	258	2	12001.m150930	expressed protein	138	3	5.7e-24	92.75	270.31	1	2
12006_13997801_13998643	6	13998005	13998309	-	Unknown, single exon	12006.m07048	hypothetical protein	146	2	12008.m08450	expressed protein	111	1	6.3e-18	90.99	130	2	1
12006_16067395_16068716	6	16067838	16068220	-	Unknown, single exon	12006.m07373	conserved hypothetical protein	228	1	12006.m07161	expressed protein	148	1	2.1e-43	86.49	185.07	1	1
12006_16379619_16380539	6	16379890	16380221	-	Unknown, single exon	12006.m07420	hypothetical protein	61	4	12009.m06240	expressed protein	118	1	1.4e-14	97.46	108.46	2	1
12006_17033786_17034975	6	17034178	17034581	+	Duplicated	12006.m07513	microtubule motor, putative, expressed	136	3	12001.m08124	dynein light chain LC6, flagellar outer arm, putative, expressed	131	3	2.4e-25	71.76	137.82	1	2
12006_17770765_17778195	6	17772228	17776868	+	Duplicated	12006.m07611	nucleotide binding protein, putative	320	9	12001.m13046	periodic tryptophan protein 1, putative, expressed	488	16	3.8e-41	99.59	197.62	5	15
12006_19419981_19421067	6	19420355	19420691	-	Retrotransposed	12006.m07871	expressed protein	115	1	12006.m07874	expressed protein	125	2	1.3e-43	88	202.48	1	1
12006_19431183_19437470	6	19433918	19437454	+	Duplicated	12006.m07873	disease resistance RPP13-like protein 3, putative, expressed	469	2	12011.m07619	stripe rust resistance protein Yr10, putative, expressed	912	3	7.7e-161	85.09	573.48	1	2
12006_19433340_19440092	6	19433897	19437526	+	Duplicated	12006.m07873	disease resistance RPP13-like protein 3, putative, expressed	469	2	12011.m07632	stripe rust resistance protein Yr10, putative, expressed	855	2	7.5e-141	92.75	530.14	1	2
12006_19507115_19510837	6	19507729	19510221	-	Duplicated	12006.m07886	CAPIP1, putative	159	3	12002.m06807	AT-rich element binding factor 3, putative, expressed	205	3	2e-48	87.8	128.33	3	4
12006_19598408_19601667	6	19599028	19601030	-	Duplicated	12006.m07905	hypothetical protein	224	6	12006.m07901	CAPIP1, putative, expressed	207	3	1.1e-51	85.99	146.04	4	3
12006_20147605_20150184	6	20148034	20149217	-	Duplicated	12006.m08004	hypothetical protein	262	3	12003.m06003	expressed protein	322	2	1.6e-42	92.24	112.93	3	2
12006_20420371_20424444	6	20421849	20423030	-	Unknown, single exon	12006.m08046	hypothetical protein	285	2	12011.m07577	F-box domain containing protein, expressed	493	1	2.4e-82	79.92	356.87	1	1
12006_20579652_20583291	6	20580890	20582060	-	Duplicated	12006.m08067	exopolygalacturonase precursor, putative	330	2	12006.m08069	exopolygalacturonase precursor, putative, expressed	413	2	2.4e-175	87.17	762.85	1	2
12006_20702075_20703025	6	20702441	20702739	+	Unknown, single exon	12006.m08088	conserved hypothetical protein	286	1	12008.m08450	expressed protein	111	1	1.9e-12	89.19	149.68	2	1
12006_21535310_21547484	6	21537799	21543219	+	Duplicated	12006.m08200	ABC transporter family protein, expressed	1196	12	12001.m07414	multidrug resistance-associated protein 3, putative, expressed	1506	10	1.3e-151	83.6	867.56	2	11
12006_22363869_22367090	6	22364777	22365847	-	Unknown, multi exon	12006.m08314	hypothetical protein	571	4	12006.m07428	expressed protein	414	1	2.1e-56	71.26	252.51	1	2
12006_22532896_22539736	6	22535026	22537326	+	Unknown, single exon	12006.m08346	receptor protein kinase CLAVATA1 precursor, putative	233	2	12006.m08310	S-locus-like receptor protein kinase, putative, expressed	803	1	3.2e-238	95.27	1139.43	10	1
12006_22822687_22826622	6	22824033	22825271	+	Duplicated	12006.m08387	pectate lyase family protein	310	6	12006.m08386	pectate lyase precursor, putative, expressed	449	3	5.4e-172	83.74	671.23	6	2
12006_22988063_22997877	6	22991497	22994848	+	Duplicated	12006.m08412	receptor-like protein kinase 5 precursor, putative, expressed	1003	4	12002.m06441	receptor-like protein kinase precursor, putative, expressed	1145	2	3.7e-301	94.5	1401.88	1	2
12006_23352263_23363803	6	23354247	23359617	-	Unknown, multi exon	12006.m08474	NBS-LRR disease resistance protein, putative	1450	7	12002.m06870	xa1-like protein, putative, expressed	1395	1	1.3e-179	97.85	687	3	5
12006_23400031_23400903	6	23400327	23400605	-	Unknown, single exon	12006.m08479	hypothetical protein	61	2	12008.m07595	expressed protein	99	1	1.4e-34	92.93	152.53	1	1
12006_23405538_23406496	6	23405876	23406162	-	Unknown, single exon	12006.m08480	hypothetical protein	173	3	12002.m33286	expressed protein	111	1	4.1e-31	97.3	132.23	1	1
12006_23489203_23490132	6	23489508	23489764	-	Unknown, single exon	12006.m08493	hypothetical protein	204	2	12008.m08450	expressed protein	111	1	2.1e-22	74.77	126.61	1	1
12006_23585126_23588391	6	23586217	23587301	-	Unknown, single exon	12006.m08510	ribulose bisphosphate carboxylase large chain, catalytic domain containing protein	512	6	12010.m05146	ribulose bisphosphate carboxylase large chain precursor, putative, expressed	363	1	9.1e-197	99.45	885.94	1	1
12006_2375500_2379627	6	2376852	2378270	+	Duplicated	12006.m05256	pectate lyase precursor, putative	349	2	12006.m05250	pectate lyase precursor, putative, expressed	451	2	4.2e-239	96.45	1043.97	1	2
12006_23882180_23883112	6	23882460	23882825	-	Unknown, single exon	12006.m08549	hypothetical protein	142	1	12003.m09445	expressed protein	124	1	1.2e-21	97.58	167.05	2	1
12006_24295806_24299179	6	24296633	24298350	-	Duplicated	12006.m08612	expressed protein	192	5	12008.m07651	carbonic anhydrase precursor, putative, expressed	276	6	6.2e-36	70.65	167.37	1	3
12006_24386348_24389007	6	24387265	24388064	+	Unknown, single exon	12006.m08626	cytidine deaminase, putative	197	1	12001.m11333	CDA1, putative, expressed	313	1	3.9e-109	84.98	496.45	1	1
12006_24873766_24879255	6	24875994	24877986	-	Unknown, single exon	12006.m08682	D-mannose binding lectin family protein	621	2	12003.m11014	receptor-like protein kinase, putative, expressed	798	1	3.7e-78	83.58	290.21	2	1
12006_24891464_24896406	6	24893035	24894833	-	Duplicated	12006.m08684	F-box domain containing protein	328	2	12011.m07997	F-box domain containing protein, expressed	524	2	1.7e-129	99.62	456.99	2	2
12006_24961653_24963722	6	24962636	24963445	+	Unknown, single exon	12006.m08700	conserved hypothetical protein	163	2	12005.m08007	expressed protein	328	1	2.2e-13	85.37	54.96	2	1
12006_24961969_24962943	6	24962301	24962543	-	Unknown, single exon	12006.m08700	conserved hypothetical protein	163	2	12008.m08450	expressed protein	111	1	9.2e-28	71.17	119.54	1	1
12006_25083541_25086528	6	25084629	25085574	+	Retrotransposed	12006.m08715	strictosidine synthase 3 precursor, putative	330	1	12008.m07422	strictosidine synthase 1 precursor, putative, expressed	351	3	1.8e-86	90.03	367.67	1	1
12006_25120624_25126867	6	25122208	25125078	+	Unknown, multi exon	12006.m08720	subtilisin-like protease precursor, putative, expressed	1002	15	12002.m10415	subtilisin-like protease precursor, putative, expressed	783	1	1.4e-94	84.04	396.1	1	7
12006_25234915_25243841	6	25237344	25241413	-	Duplicated	12006.m08735	potassium transporter 10, putative, expressed	844	9	12001.m09168	potassium transporter 3, putative, expressed	809	6	5.5e-174	95.92	793.74	1	8
12006_25303766_25305096	6	25304257	25304603	-	Unknown, single exon	12006.m08746	hypothetical protein	98	1	12002.m05745	ocs element-binding factor 1, putative, expressed	164	1	2.5e-20	70.12	171.07	2	1
12006_25359968_25363102	6	25361108	25362117	-	Duplicated	12006.m08755	conserved hypothetical protein	556	6	12007.m05793	hydrolase/ protein serine/threonine phosphatase, putative, expressed	328	3	1.1e-118	93.6	486.99	1	2
12006_25407117_25419736	6	25409606	25417248	-	Duplicated	12006.m08762	beta-galactosidase precursor, putative	810	17	12010.m04916	beta-galactosidase precursor, putative, expressed	829	17	1.3e-185	99.76	1636.2	1	17
12006_26089923_26095208	6	26091530	26093620	+	Duplicated	12006.m08871	cytochrome P450 family protein, expressed	563	4	12006.m08860	cytochrome P450 71D7, putative, expressed	529	2	1.4e-172	97.35	708.63	1	3
12006_26134568_26139976	6	26136037	26138436	+	Duplicated	12006.m08878	cytochrome P450 71A1, putative	520	2	12011.m08011	cytochrome P450 71D10, putative, expressed	513	3	1.6e-180	98.83	796.7	1	2
12006_26488026_26489092	6	26488379	26488740	-	Unknown, multi exon	12006.m08925	hypothetical protein	99	2	12006.m31813	expressed protein	117	1	8.6e-18	78.63	59.52	1	2
12006_26831897_26836119	6	26833030	26834840	+	Duplicated	12006.m08971	BRASSINOSTEROID INSENSITIVE 1-associated receptor kinase 1 precursor, putative	393	4	12002.m06232	BRASSINOSTEROID INSENSITIVE 1-associated receptor kinase 1 precursor, putative, expressed	378	4	5.5e-92	77.78	381.2	1	3
12006_2736964_2738337	6	2737398	2737901	-	Duplicated	12006.m05323	hypothetical protein	204	3	12006.m05084	expressed protein	145	2	1.9e-49	91.72	222.01	1	2
12006_27616538_27623096	6	27618889	27620647	-	Retrotransposed	12006.m09090	hypothetical protein	660	5	12011.m05191	expressed protein	784	3	7e-121	73.09	553.1	2	1
12006_27697896_27700903	6	27698966	27699843	-	Unknown, single exon	12006.m09105	ATBPM1, putative	345	4	12006.m06121	speckle-type POZ protein, putative, expressed	353	1	1.5e-44	79.89	170.46	1	1
12006_27780239_27791704	6	27781933	27790121	+	Duplicated	12006.m09118	peptidyl-prolyl cis-trans isomerase-like 4, putative	549	15	12006.m09119	peptidyl-prolyl cis-trans isomerase-like 4, putative, expressed	565	14	8.8e-106	99.47	882.68	2	14
12006_28433158_28434216	6	28433631	28433977	-	Retrotransposed	12006.m09210	selenium-binding protein-like, putative	180	1	12006.m04974	expressed protein	157	2	5.2e-15	74.52	172.73	2	1
12006_28433158_28434562	6	28433631	28433977	-	Retrotransposed	12006.m09211	hypothetical protein	133	2	12006.m04974	expressed protein	157	2	6e-38	74.52	172.73	2	1
12006_28719677_28720995	6	28720081	28720589	-	Duplicated	12006.m09265	conserved hypothetical protein	76	3	12009.m06122	blight-associated protein p12 precursor, putative, expressed	135	3	7.1e-19	96.3	117.55	1	2
12006_28869248_28874829	6	28869448	28872806	-	Unknown, multi exon	12006.m09297	leucine-rich repeat receptor-like kinase, putative, expressed	186	4	12006.m09302	phytosulfokine receptor precursor, putative, expressed	674	1	3.4e-131	83.53	559.32	6	2
12006_29378813_29382061	6	29380327	29381650	+	Duplicated	12006.m09382	acyltransferase, putative, expressed	405	2	12001.m10551	10-deacetylbaccatin III 10-O-acetyltransferase, putative, expressed	447	2	1.3e-42	81.66	145.35	1	2
12006_29529687_29533919	6	29530883	29532718	+	Duplicated	12006.m09405	hypothetical protein	644	6	12001.m09790	expressed protein	399	3	7.2e-194	99.5	801.5	3	3
12006_30526597_30528184	6	30527097	30527679	+	Duplicated	12006.m09566	uclacyanin-2 precursor, putative	183	2	12006.m09589	blue copper protein precursor, putative, expressed	167	2	4.9e-69	98.8	379.26	1	2
12006_30558075_30560183	6	30558782	30559471	+	Unknown, single exon	12006.m09571	hypothetical protein	142	2	12007.m07998	expressed protein	236	1	1.5e-93	97.03	367.28	4	1
12006_30577266_30583227	6	30578963	30581309	+	Duplicated	12006.m09575	START domain containing protein	705	14	12001.m07654	class III HD-Zip protein 8, putative, expressed	637	14	7e-96	78.81	722.34	3	9
12006_30602570_30606884	6	30604480	30606812	-	Duplicated	12006.m09579	hypothetical protein	95	4	12001.m07654	class III HD-Zip protein 8, putative, expressed	637	14	1.4e-19	78.81	699.95	4	9
12006_30602940_30608511	6	30604480	30606812	-	Duplicated	12006.m09580	START domain containing protein	530	10	12001.m07654	class III HD-Zip protein 8, putative, expressed	637	14	1.9e-88	78.81	699.95	4	9
12006_30669216_30675370	6	30671126	30673458	-	Duplicated	12006.m09592	conserved hypothetical protein	189	4	12001.m07654	class III HD-Zip protein 8, putative, expressed	637	14	4e-138	78.81	699.95	4	9
12006_30684701_30689015	6	30686611	30688943	-	Duplicated	12006.m09596	hypothetical protein	95	4	12001.m07654	class III HD-Zip protein 8, putative, expressed	637	14	1.4e-19	78.81	699.95	4	9
12006_30685071_30690642	6	30686611	30688943	-	Duplicated	12006.m09597	START domain containing protein	367	8	12001.m07654	class III HD-Zip protein 8, putative, expressed	637	14	8.2e-90	78.81	699.95	4	9
12006_30864834_30866424	6	30865416	30865868	+	Unknown, single exon	12006.m09624	expressed protein	289	1	12006.m09278	expressed protein	185	1	1.8e-11	75.14	126.05	2	1
12006_30975787_30979862	6	30976917	30979690	+	Duplicated	12006.m09643	conserved hypothetical protein	360	12	12006.m09642	expressed protein	377	10	1.3e-53	98.41	336.07	1	12
12006_31224398_31225544	6	31224769	31225171	-	Duplicated	12006.m09676	ribosomal protein L29 containing protein	291	9	12002.m08148	60S ribosomal protein L35, putative, expressed	124	4	2.8e-34	79.03	149.14	1	2
12006_3278444_3284146	6	3280885	3283210	-	Unknown, single exon	12006.m05417	S-locus-like receptor protein kinase, putative	811	4	12006.m08540	S-locus-like receptor protein kinase, putative, expressed	814	1	4.1e-190	95.95	772.13	2	1
12006_4554399_4557879	6	4555490	4556786	-	Duplicated	12006.m05624	conserved hypothetical protein	350	5	12006.m05628	glutamate receptor 2.8 precursor, putative, expressed	364	3	1.4e-152	98.35	637.87	2	3
12006_4637763_4644757	6	4640626	4643858	-	Duplicated	12006.m091634	serine threonine kinase, putative, expressed	610	3	12002.m10488	serine threonine kinase, putative, expressed	773	8	NA	94.83	1145.14	1	4
12006_48406_49717	6	48849	49272	-	Unknown, single exon	12006.m04847	conserved hypothetical protein	181	1	12006.m07161	expressed protein	148	1	6.8e-19	97.97	171.29	1	1
12006_5289467_5292427	6	5290696	5291648	+	Duplicated	12006.m05747	F-box domain containing protein	677	10	12004.m78956	expressed protein	410	3	1.6e-50	74.63	176.83	1	2
12006_5294066_5297068	6	5295080	5296559	+	Duplicated	12006.m05748	F-box domain containing protein, expressed	519	5	12004.m78956	expressed protein	410	3	1e-56	90.98	222.86	1	3
12006_5294488_5297595	6	5295014	5296544	+	Duplicated	12006.m05748	F-box domain containing protein, expressed	519	5	12007.m05111	F-box domain containing protein, expressed	497	4	2.3e-25	79.28	85.12	1	3
12006_5397041_5408378	6	5398843	5405353	+	Duplicated	12006.m05766	expressed protein	354	6	12002.m10381	ATP binding protein, putative, expressed	1008	23	3.2e-98	74.01	657.33	1	14
12006_5398595_5408387	6	5398843	5405353	+	Duplicated	12006.m05766	expressed protein	354	6	12002.m10381	ATP binding protein, putative, expressed	1008	23	NA	74.01	657.33	1	14
12006_5570984_5587804	6	5575459	5583984	-	Duplicated	12006.m05787	C1-like domain containing protein, expressed	1140	19	12002.m10326	PHD-finger family protein, expressed	1487	19	NA	98.59	1100.67	1	18
12006_6367826_6370993	6	6368188	6370245	-	Duplicated	12006.m05913	2,3-bisphosphoglycerate-dependent phosphoglycerate mutase, putative	151	5	12002.m33276	2,3-bisphosphoglycerate-dependent phosphoglycerate mutase, putative, expressed	333	7	6.8e-69	84.98	446.91	1	7
12006_6515905_6518595	6	6516870	6517861	+	Duplicated	12006.m05934	expressed protein	237	2	12003.m06003	expressed protein	322	2	4.5e-47	92.24	169.2	1	2
12006_7015037_7016026	6	7015369	7015692	+	Unknown, single exon	12006.m91850	expressed protein	48	1	12005.m27505	expressed protein	111	1	8.2e-33	96.4	107.02	3	1
12006_7198564_7202994	6	7200630	7202850	-	Duplicated	12006.m06027	conserved hypothetical protein	519	5	12008.m07099	expressed protein	691	3	1.6e-43	72.79	147.7	1	3
12006_7201099_7204129	6	7201103	7202838	-	Duplicated	12006.m06027	conserved hypothetical protein	519	5	12007.m07739	protein binding protein, putative, expressed	426	2	4.4e-59	79.34	223.78	1	2
12006_7304212_7307628	6	7305309	7306532	-	Duplicated	12006.m06043	O-methyltransferase ZRP4, putative	345	3	12009.m05015	O-methyltransferase ZRP4, putative, expressed	365	2	4.5e-94	97.26	383.39	1	2
12006_7417066_7421329	6	7418208	7420185	-	Duplicated	12006.m06062	benzoate carboxyl methyltransferase, putative	401	9	12002.m09911	jasmonate O-methyltransferase, putative, expressed	381	4	7.8e-92	92.91	375.72	1	3
12006_7427630_7432526	6	7428754	7431400	-	Duplicated	12006.m06064	benzoate carboxyl methyltransferase, putative	287	4	12006.m06071	benzoate carboxyl methyltransferase, putative, expressed	375	4	4e-79	92	313.21	1	3
12006_781194_782519	6	781724	782170	-	Retrotransposed	12006.m04968	S-phase kinase-associated protein 1A, putative	143	2	12009.m06632	SKP1-like protein 1B, putative, expressed	176	2	6.1e-31	98.3	119.23	2	1
12006_7844126_7845406	6	7844560	7844970	-	Duplicated	12006.m06122	conserved hypothetical protein	103	2	12006.m05084	expressed protein	145	2	1.8e-36	71.03	151.36	1	2
12006_8633275_8635156	6	8633910	8634503	-	Unknown, single exon	12006.m06238	hypothetical protein	199	1	12004.m101789	expressed protein	211	1	9.9e-54	99.05	333.26	2	1
12006_8873364_8878327	6	8875132	8876757	-	Duplicated	12006.m06281	cytochrome P450 71A6, putative	545	2	12005.m08517	cytochrome P450 71A1, putative, expressed	523	2	4.7e-236	96.18	1017.63	2	2
12006_9935789_9939046	6	9937375	9938786	-	Unknown, single exon	12006.m06426	indole-3-acetate beta-glucosyltransferase, putative	498	1	12010.m04338	cytokinin-O-glucosyltransferase 3, putative, expressed	529	1	8e-58	89.79	199.27	1	1
12007_10029190_10033880	7	10030080	10033006	-	Duplicated	12007.m06145	protein MAK16, putative	266	9	12007.m06136	MAK16-like protein RBM13, putative, expressed	291	9	7.2e-72	92.78	347.69	1	8
12007_10032548_10038499	7	10034614	10036431	-	Retrotransposed	12007.m06146	conserved hypothetical protein	470	6	12001.m11992	expressed protein	689	2	2.5e-41	84.33	120.55	2	1
12007_10139103_10146410	7	10141346	10144080	-	Duplicated	12007.m06163	disease resistance protein, putative, expressed	498	1	12006.m08680	vrga1, putative, expressed	1172	2	5.8e-66	73.55	262.11	1	2
12007_10324538_10328725	7	10325785	10327554	-	Duplicated	12007.m06190	hypothetical protein	385	3	12007.m06187	ribosomal RNA apurinic site specific lyase, putative, expressed	399	2	7.7e-114	96.49	541.58	2	2
12007_10350615_10354737	7	10351811	10353572	-	Duplicated	12007.m06193	conserved hypothetical protein	500	4	12007.m06187	ribosomal RNA apurinic site specific lyase, putative, expressed	399	2	5.7e-135	97.74	573.6	1	2
12007_10432175_10435419	7	10432916	10434163	+	Duplicated	12007.m06208	ribosomal RNA apurinic site specific lyase, putative	338	4	12007.m06296	ribosomal RNA apurinic site specific lyase, putative, expressed	476	3	1.2e-36	71.85	130.57	1	3
12007_10476580_10477764	7	10476928	10477319	+	Unknown, single exon	12007.m06214	hypothetical protein	199	1	12006.m07161	expressed protein	148	1	3.6e-30	95.95	131.21	1	1
12007_10490090_10491465	7	10490629	10491020	+	Unknown, single exon	12007.m06216	hypothetical protein	243	3	12006.m07161	expressed protein	148	1	2.9e-29	95.95	143.92	1	1
12007_10574189_10575430	7	10574581	10574992	-	Unknown, single exon	12007.m06227	conserved hypothetical protein	198	1	12006.m07161	expressed protein	148	1	4.3e-14	95.27	99.64	1	1
12007_1090903_1094157	7	1092009	1093049	-	Retrotransposed	12007.m04764	F-box domain containing protein	317	3	12007.m04762	F-box domain containing protein, expressed	369	2	1.6e-129	95.39	560.81	1	1
12007_1091752_1094157	7	1092009	1093049	-	Retrotransposed	12007.m04765	expressed protein	143	1	12007.m04762	F-box domain containing protein, expressed	369	2	1.1e-24	95.39	560.81	1	1
12007_10967052_10972908	7	10968452	10971455	-	Duplicated	12007.m06294	ribosomal RNA apurinic site specific lyase, putative	236	3	12007.m06291	ribosomal RNA apurinic site specific lyase, putative, expressed	472	3	5.1e-128	94.7	523.99	3	3
12007_10989962_10994001	7	10991389	10992572	-	Duplicated	12007.m06300	ribosomal RNA apurinic site specific lyase, putative	341	2	12007.m06296	ribosomal RNA apurinic site specific lyase, putative, expressed	476	3	1e-84	71.64	343.82	1	2
12007_111428_113355	7	111868	112291	-	Unknown, single exon	12007.m04600	hypothetical protein	132	2	12007.m08168	expressed protein	147	1	1.3e-36	95.24	126.89	5	1
12007_1130774_1134896	7	1132165	1133503	+	Unknown, single exon	12007.m04773	hypothetical protein	479	2	12007.m04774	expressed protein	464	1	3.1e-153	99.14	659.75	1	1
12007_1173886_1176414	7	1174992	1176094	+	Retrotransposed	12007.m04780	F-box domain containing protein	347	3	12007.m04762	F-box domain containing protein, expressed	369	2	1.9e-50	95.39	178.82	1	1
12007_11846639_11851133	7	11847518	11849845	+	Duplicated	12007.m06436	auxin Efflux Carrier family protein	1280	8	12009.m06761	auxin Efflux Carrier family protein, expressed	429	10	3.1e-94	89.28	534.59	1	9
12007_12903023_12908446	7	12904513	12906951	+	Duplicated	12007.m06574	conserved hypothetical protein	277	4	12007.m06877	F-box domain containing protein, expressed	497	5	6.2e-248	97.18	1010.69	1	5
12007_13069555_13073076	7	13070862	13071767	+	Retrotransposed	12007.m06601	lysine ketoglutarate reductase trans-splicing related 1, putative	369	2	12001.m42796	lysine ketoglutarate reductase trans-splicing related 1, putative, expressed	436	5	7.4e-116	70.41	471.85	1	1
12007_13178883_13181994	7	13179161	13180778	-	Unknown, multi exon	12007.m06619	conserved hypothetical protein	224	2	12007.m06621	omega-6 fatty acid desaturase, endoplasmic reticulum isozyme 2, putative, expressed	391	1	1.1e-98	86.45	566.24	6	2
12007_13379577_13383988	7	13381139	13382430	-	Duplicated	12007.m06649	cytochrome P450 72A1, putative	297	4	12007.m06635	cytochrome P450 72A1, putative, expressed	520	3	1.8e-195	76.92	890.92	2	2
12007_14153213_14154448	7	14153637	14154046	-	Unknown, single exon	12007.m06766	conserved hypothetical protein	221	1	12006.m07161	expressed protein	148	1	2.6e-12	97.97	124.86	2	1
12007_14641715_14645173	7	14642388	14643636	+	Duplicated	12007.m06833	conserved hypothetical protein	507	8	12002.m07227	protein dimerization, putative, expressed	506	2	4.8e-47	76.09	342.17	2	2
12007_14829034_14829930	7	14829366	14829667	+	Unknown, single exon	12007.m06860	conserved hypothetical protein	327	1	12008.m08450	expressed protein	111	1	4.2e-21	96.4	133.67	1	1
12007_1534248_1535731	7	1534763	1535229	+	Unknown, single exon	12007.m04844	SCP-like extracellular protein	366	6	12007.m04843	pathogenesis-related protein 1 precursor, putative, expressed	166	1	6.4e-74	95.18	345.88	1	1
12007_15366580_15369334	7	15367440	15368469	+	Duplicated	12007.m06942	aquaporin PIP2.5, putative, expressed	224	4	12007.m06941	aquaporin PIP2.4, putative, expressed	287	3	1.4e-139	99.3	585.7	1	3
12007_15457474_15458952	7	15458013	15458385	-	Retrotransposed	12007.m06953	hypothetical protein	104	2	12005.m083819	expressed protein	180	2	3.6e-29	72.22	216.48	1	1
12007_15657192_15660351	7	15658189	15659303	-	Duplicated	12007.m06979	F-box domain containing protein	282	4	12001.m12220	F-box domain containing protein, expressed	349	2	8.3e-86	95.7	446.5	2	2
12007_15729369_15735251	7	15731087	15734391	-	Duplicated	12007.m06989	AT hook motif family protein, expressed	1010	13	12003.m06821	expressed protein	572	9	3e-232	89.86	1058.31	1	7
12007_15849960_15855101	7	15850636	15852808	+	Unknown, single exon	12007.m07003	conserved hypothetical protein	713	3	12002.m07190	expressed protein	764	1	4.3e-81	94.37	280.73	2	1
12007_1587745_1593143	7	1589523	1591366	-	Duplicated	12007.m04851	lectin-like receptor kinase 7, putative, expressed	682	1	12002.m07198	lectin receptor-type protein kinase, putative, expressed	592	2	5.4e-170	98.65	703.92	1	2
12007_15924218_15932775	7	15926974	15930017	-	Duplicated	12007.m07012	resistance protein, putative, expressed	860	2	12011.m05574	resistance protein LR10, putative, expressed	919	2	3.8e-229	98.26	1072.74	1	2
12007_16270238_16273947	7	16271362	16272818	+	Duplicated	12007.m07061	O-methyltransferase ZRP4, putative	353	2	12008.m06012	O-methyltransferase ZRP4, putative, expressed	376	2	5.7e-76	94.41	296.7	1	2
12007_16393718_16397765	7	16394508	16396249	+	Duplicated	12007.m07083	cytochrome P450 51, putative	419	2	12002.m07420	cytochrome P450 51, putative, expressed	505	2	2.2e-117	98.22	448.03	3	2
12007_16524087_16530911	7	16527047	16529951	-	Unknown, multi exon	12007.m07102	hcrVf2 protein, putative	967	2	12011.m07397	leucine-rich repeat receptor protein kinase EXS precursor, putative, expressed	987	1	4.3e-143	95.95	690.4	1	2
12007_1689547_1694819	7	1691322	1692904	-	Duplicated	12007.m04871	lectin-like receptor kinase 7, putative	670	1	12002.m07198	lectin receptor-type protein kinase, putative, expressed	592	2	2.3e-151	84.97	607.14	1	2
12007_17359282_17360085	7	17359433	17359751	-	Unknown, single exon	12007.m07227	conserved hypothetical protein	220	1	12008.m08450	expressed protein	111	1	3.1e-18	94.59	188.76	1	1
12007_1740251_1745654	7	1742191	1743877	+	Duplicated	12007.m04881	lectin-like receptor kinase 7, putative, expressed	386	1	12002.m07198	lectin receptor-type protein kinase, putative, expressed	592	2	1.2e-169	90.88	702.46	1	2
12007_1749200_1751625	7	1750018	1750805	-	Unknown, single exon	12007.m04882	hypothetical protein	252	1	12001.m42567	expressed protein	273	1	1.1e-23	98.9	87.05	2	1
12007_17637628_17643115	7	17638871	17641665	-	Duplicated	12007.m07267	cytochrome P450 87A3, putative, expressed	405	9	12004.m09758	cytochrome P450 87A3, putative, expressed	483	9	3.1e-146	97.52	885.85	1	9
12007_18352886_18354387	7	18353305	18353966	+	Duplicated	12007.m07367	ubiquitin, putative	87	2	12009.m60084	UBQ1, putative, expressed	140	4	9.5e-24	73.57	90.89	1	2
12007_18390074_18399417	7	18392146	18397343	+	Duplicated	12007.m07375	expressed protein	759	5	12008.m07099	expressed protein	691	3	2.4e-141	98.26	548.59	1	3
12007_18737059_18741067	7	18738423	18739701	-	Unknown, single exon	12007.m07425	hypothetical protein	297	2	12007.m07436	F-box domain containing protein, expressed	455	1	5e-129	92.97	556.9	2	1
12007_18827864_18831762	7	18829228	18830393	+	Unknown, single exon	12007.m07439	hypothetical protein	346	2	12007.m07436	F-box domain containing protein, expressed	455	1	1.4e-125	85.49	558.94	1	1
12007_19067215_19072980	7	19068780	19071413	+	Duplicated	12007.m07475	hypothetical protein	493	6	12011.m06098	expressed protein	522	7	5.9e-191	95.59	756.86	2	7
12007_19081898_19083880	7	19081929	19082913	+	Retrotransposed	12007.m07478	transcription initiation factor IIB, putative	344	1	12009.m06593	transcription initiation factor IIB, putative, expressed	313	7	3.9e-41	93.29	144.27	1	1
12007_19856716_19859193	7	19857570	19858340	+	Retrotransposed	12007.m07584	protein phosphatase 2C containing protein	224	3	12004.m08779	protein phosphatase 2C isoform epsilon, putative, expressed	285	5	2.8e-50	93.33	174.33	3	1
12007_19917499_19923818	7	19918692	19922434	+	Duplicated	12007.m07594	RNA-binding post-transcriptional regulator csx1, putative	490	7	12004.m35204	RNA Binding Protein 45, putative, expressed	461	6	1.5e-108	98.05	447.57	1	5
12007_19967391_19971788	7	19968851	19970326	+	Duplicated	12007.m07601	ATPase, AAA family protein	812	5	12001.m10470	mitochondrial chaperone BCS1, putative, expressed	487	2	4e-106	90.76	438.24	1	2
12007_20064345_20068665	7	20065770	20067195	+	Duplicated	12007.m07619	hypothetical protein	268	3	12007.m07621	taxane 10-beta-hydroxylase, putative, expressed	499	2	3.2e-110	91.18	552.84	7	2
12007_20513972_20515052	7	20514373	20514670	+	Unknown, single exon	12007.m07685	hypothetical protein	160	2	12002.m06729	expressed protein	120	1	6.3e-21	90.83	71.63	3	1
12007_20581400_20586116	7	20582491	20585205	+	Duplicated	12007.m07691	nodulin-like protein, putative	285	8	12007.m07665	nodulin-like protein, putative, expressed	364	7	1.3e-64	90.38	304.42	1	7
12007_20622362_20624830	7	20623411	20624458	-	Retrotransposed	12007.m07697	triacylglycerol lipase, putative	335	3	12002.m07091	triacylglycerol lipase, putative, expressed	350	2	7.1e-38	92	124.09	1	1
12007_20922708_20925698	7	20923521	20924726	+	Unknown, multi exon	12007.m07747	aspartic proteinase nepenthesin-1 precursor, putative	180	1	12001.m11201	aspartic proteinase nepenthesin-1 precursor, putative, expressed	454	1	3.7e-28	78.85	150.65	2	2
12007_21209998_21214461	7	21211182	21212798	-	Duplicated	12007.m07803	conserved hypothetical protein	138	2	12007.m07804	glucan endo-1,3-beta-glucosidase 3 precursor, putative, expressed	554	4	1.8e-122	92.42	641.01	6	2
12007_2187470_2193033	7	2189035	2191475	+	Duplicated	12007.m04964	hypothetical protein	366	5	12007.m04749	F-box domain containing protein, expressed	519	3	7.2e-103	77.46	399.99	1	3
12007_22122232_22124910	7	22123518	22124751	+	Unknown, single exon	12007.m07945	expressed protein	254	1	12007.m07941	F-box domain containing protein, expressed	429	1	1.5e-37	99.53	180.73	2	1
12007_22785698_22791066	7	22786594	22789595	+	Duplicated	12007.m08047	cytochrome P450 51, putative	221	3	12011.m07126	cytochrome P450 51, putative, expressed	491	2	1.8e-75	82.08	340.14	5	3
12007_2304853_2305916	7	2305161	2305489	+	Unknown, single exon	12007.m79885	expressed protein	56	1	12005.m08816	expressed protein	103	1	1.8e-22	98.06	111.91	3	1
12007_23310985_23319272	7	23312802	23317423	+	Duplicated	12007.m08131	indole-3-acetic acid-amido synthetase GH3.10, putative	479	3	12007.m08271	indole-3-acetic acid-amido synthetase GH3.8, putative, expressed	606	2	2.4e-186	79.87	824.26	1	2
12007_23440516_23441346	7	23440686	23441012	-	Unknown, single exon	12007.m08156	hypothetical protein	93	1	12005.m27505	expressed protein	111	1	5.3e-15	97.3	127.48	2	1
12007_23493404_23501662	7	23495486	23498403	-	Unknown, multi exon	12007.m08167	expressed protein	1032	2	12007.m08166	expressed protein	1031	1	2.6e-122	91.66	702.02	1	2
12007_2445092_2447066	7	2445510	2446276	-	Unknown, single exon	12007.m04999	hypothetical protein	164	2	12002.m100539	expressed protein	263	1	2.8e-55	99.24	481.94	4	1
12007_24572444_24577410	7	24573469	24576667	-	Duplicated	12007.m08345	hydrolase, alpha/beta fold family protein	701	15	12007.m08344	dihydroflavonol-4-reductase, putative, expressed	341	5	3.4e-111	97.65	497.87	1	5
12007_25051562_25052470	7	25051894	25052136	-	Unknown, single exon	12007.m08419	hypothetical protein	387	4	12008.m08450	expressed protein	111	1	1.8e-30	71.17	137.41	1	1
12007_2506572_2510030	7	2507591	2509027	-	Duplicated	12007.m05009	sulfotransferase domain containing protein	193	3	12012.m05673	flavonol 3-sulfotransferase, putative, expressed	339	2	7e-68	75.22	273.83	2	2
12007_25208748_25211340	7	25209581	25210505	+	Duplicated	12007.m08449	hypothetical protein	196	2	12007.m08448	expressed protein	278	3	7.7e-82	90.29	320.88	1	2
12007_25292936_25294426	7	25293439	25293918	+	Unknown, single exon	12007.m08462	conserved hypothetical protein	275	1	12011.m08419	expressed protein	168	1	1.9e-56	98.81	277.7	1	1
12007_25293680_25294534	7	25294012	25294335	+	Unknown, single exon	12007.m08462	conserved hypothetical protein	275	1	12008.m08450	expressed protein	111	1	5.6e-21	96.4	172.24	1	1
12007_25323976_25326930	7	25325332	25326095	-	Duplicated	12007.m08467	expressed protein	121	1	12010.m05480	ids4-like protein, putative, expressed	278	3	6.9e-49	92.45	214.92	1	2
12007_25737870_25743415	7	25739318	25742109	+	Duplicated	12007.m08526	cytokinin-O-glucosyltransferase 2, putative	528	6	12002.m10222	cytokinin-O-glucosyltransferase 2, putative, expressed	483	2	1.4e-89	97.31	423.05	1	2
12007_25962423_25963935	7	25962923	25963318	-	Retrotransposed	12007.m29357	expressed protein	145	1	12001.m07045	expressed protein	213	2	6.2e-28	71.83	132.34	2	1
12007_26269439_26271136	7	26270143	26270809	+	Unknown, single exon	12007.m079763	expressed protein	416	2	12002.m33972	expressed protein	235	1	6.4e-27	89.36	104.3	1	1
12007_26447702_26449503	7	26448313	26448893	-	Unknown, single exon	12007.m08648	disease resistance response protein 206, putative	155	1	12007.m08649	disease resistance response protein 206, putative, expressed	203	1	6.6e-75	99.01	326.25	1	1
12007_26614568_26617349	7	26614568	26614900	+	Duplicated	12007.m08681	peroxidase, putative	119	2	12003.m07872	peroxidase 1 precursor, putative, expressed	324	2	1.2e-55	99.38	179.36	4	2
12007_27046329_27049382	7	27047312	27048394	+	Unknown, single exon	12007.m08754	hypothetical protein	371	2	12004.m10687	expressed protein	328	1	6.1e-65	99.39	232	1	1
12007_27059339_27068548	7	27062206	27065679	+	Duplicated	12007.m079852	expressed protein	42	1	12007.m08775	expressed protein	956	3	4.6e-153	95.19	663.21	1	4
12007_27125241_27126861	7	27125915	27126554	+	Duplicated	12007.m08766	hypothetical protein	73	3	12002.m100497	expressed protein	101	3	5.3e-17	85.15	64.96	1	2
12007_27177305_27190857	7	27183619	27187985	+	Duplicated	12007.m08774	conserved hypothetical protein	1826	9	12007.m08775	expressed protein	956	3	9.2e-177	99.06	1150.94	1	3
12007_27297695_27298967	7	27298138	27298522	-	Unknown, single exon	12007.m08791	conserved hypothetical protein	232	1	12006.m07161	expressed protein	148	1	8.9e-14	88.51	155.64	1	1
12007_27313992_27322041	7	27316859	27319169	+	Duplicated	12007.m08794	hypothetical protein	664	5	12007.m08775	expressed protein	956	3	0	73.85	1353.54	1	2
12007_27325756_27334694	7	27328632	27331798	+	Duplicated	12007.m08796	conserved hypothetical protein	714	6	12007.m08775	expressed protein	956	3	0	97.91	1307.25	4	3
12007_27331760_27333531	7	27332431	27332930	+	Unknown, single exon	12007.m08797	expressed protein	182	2	12005.m05885	expressed protein	200	1	8.1e-39	82	239.3	3	1
12007_27416238_27424815	7	27419045	27421943	+	Duplicated	12007.m08813	conserved hypothetical protein	584	3	12007.m08775	expressed protein	956	3	8.7e-252	90.06	1121.91	3	2
12007_27471065_27480116	7	27471746	27476867	+	Duplicated	12007.m079854	expressed protein	110	1	12007.m08775	expressed protein	956	3	2e-247	99.06	1119.43	2	3
12007_27505440_27515482	7	27508307	27512610	+	Duplicated	12007.m08827	conserved hypothetical protein	891	5	12007.m08775	expressed protein	956	3	0	99.79	1807.14	1	3
12007_27524050_27534545	7	27526917	27531676	+	Duplicated	12007.m08831	conserved hypothetical protein	826	6	12007.m08775	expressed protein	956	3	0	98.95	1363.62	1	3
12007_27816945_27822865	7	27818134	27822065	+	Duplicated	12007.m08875	ATP-dependent RNA helicase DDX47, putative	445	14	12003.m09679	ATP-dependent RNA helicase DDX47, putative, expressed	473	13	3.6e-54	93.87	543.37	1	13
12007_2789027_2791514	7	2789713	2790829	+	Unknown, multi exon	12007.m05044	lactoylglutathione lyase, putative, expressed	192	3	12009.m05229	glutathione S-transferase, putative, expressed	229	1	3.4e-44	92.58	179.47	1	2
12007_27922862_27929696	7	27924520	27928036	+	Duplicated	12007.m079773	nucleolar protein Nop56, putative, expressed	314	5	12003.m07686	nucleolar protein Nop56, putative, expressed	553	8	9e-134	98.92	931.29	1	8
12007_28074581_28079564	7	28076297	28079407	-	Duplicated	12007.m08917	hypothetical protein	255	8	12007.m08920	expressed protein	638	16	1.7e-85	95.61	593.83	5	11
12007_28224863_28232090	7	28226995	28230064	+	Duplicated	12007.m08940	receptor-like serine-threonine protein kinase, putative, expressed	674	8	12007.m07756	receptor-like protein kinase homolog RK20-1, putative, expressed	675	7	2.5e-121	89.19	556.75	1	8
12007_28653355_28654281	7	28653687	28653947	+	Unknown, single exon	12007.m09012	expressed protein	158	1	12008.m08450	expressed protein	111	1	3.2e-14	79.28	75.15	2	1
12007_3337167_3339312	7	3337880	3338594	+	Unknown, single exon	12007.m79889	expressed protein	150	1	12003.m101650	expressed protein	238	1	3e-115	99.16	492.84	2	1
12007_3512621_3513736	7	3513064	3513487	+	Unknown, single exon	12007.m79908	expressed protein	95	1	12006.m07161	expressed protein	148	1	5.2e-30	95.27	245.73	1	1
12007_3581663_3588525	7	3582261	3586004	+	Duplicated	12007.m05183	ubiquitin-conjugating enzyme E2-17 kDa, putative, expressed	153	5	12003.m10690	ATP binding protein, putative, expressed	840	8	3.9e-103	93.1	1083.58	1	6
12007_3682990_3684452	7	3683499	3683941	-	Unknown, single exon	12007.m05196	A20-like zinc finger family protein	72	1	12003.m10702	zinc finger A20 and AN1 domains-containing protein, putative, expressed	170	1	2.4e-35	87.65	145.29	1	1
12007_3911799_3917554	7	3915701	3916626	-	Unknown, multi exon	12007.m05241	expressed protein	342	1	12003.m06522	expressed protein	309	1	1.3e-70	95.47	557.37	1	2
12007_4373939_4377429	7	4374358	4376069	-	Duplicated	12007.m05305	hypothetical protein	147	1	12003.m09671	F-box domain containing protein, expressed	453	2	1.3e-17	99.34	96.64	8	3
12007_4422769_4426103	7	4423920	4424953	-	Unknown, single exon	12007.m05313	F-box domain containing protein	350	2	12007.m05442	F-box protein interaction domain containing protein, expressed	383	1	5e-102	98.96	403.04	1	1
12007_4582374_4585832	7	4583522	4584679	+	Unknown, single exon	12007.m05341	hypothetical protein	400	7	12007.m05442	F-box protein interaction domain containing protein, expressed	383	1	1.1e-98	97.39	372.63	5	1
12007_4756486_4759927	7	4756900	4758567	-	Duplicated	12007.m05367	expressed protein	195	1	12003.m09671	F-box domain containing protein, expressed	453	2	1.1e-85	93.16	332.68	1	2
12007_4831193_4834189	7	4832275	4833105	+	Unknown, single exon	12007.m05378	adenylate isopentenyltransferase, putative, expressed	236	1	12005.m08856	ATIPT1, putative, expressed	361	1	1.6e-83	77.01	353.59	1	1
12007_5234884_5240576	7	5235494	5238769	-	Duplicated	12007.m05440	hypothetical protein	694	4	12005.m09033	expressed protein	665	3	5.4e-70	89.77	250.68	1	5
12007_5487630_5490980	7	5489081	5490976	+	Unknown, multi exon	12007.m05477	anthocyanidin 3-O-glucosyltransferase, putative	183	1	12012.m07535	transferase, transferring glycosyl groups, putative, expressed	486	1	2.2e-37	84.77	316.74	1	2
12007_5488980_5492561	7	5489075	5491141	+	Unknown, multi exon	12007.m05478	hydroquinone glucosyltransferase, putative, expressed	284	1	12003.m09955	UDP-glucosyltransferase, putative, expressed	473	1	2.7e-66	95.35	423.99	1	2
12007_5516929_5519888	7	5517888	5518927	+	Duplicated	12007.m05484	hypothetical protein	137	2	12004.m09226	expressed protein	320	2	5.2e-60	72.5	221.62	2	2
12007_5997820_6001325	7	5998926	6000220	-	Duplicated	12007.m05550	hypothetical protein	479	8	12003.m09451	expressed protein	368	3	8.3e-196	99.46	864.33	1	3
12007_6239092_6240899	7	6239670	6240097	-	Unknown, single exon	12007.m05587	seed allergenic protein RA17 precursor, putative	168	2	12007.m05596	seed allergenic protein RAG2 precursor, putative, expressed	179	1	3.7e-44	77.09	148.46	2	1
12007_6385689_6386973	7	6386105	6386528	-	Unknown, single exon	12007.m05612	circumsporozoite protein precursor, putative	210	1	12006.m07161	expressed protein	148	1	8.6e-12	95.95	154.74	1	1
12007_6596494_6602595	7	6598053	6601031	+	Duplicated	12007.m05642	cytochrome P450 71D7, putative	479	5	12007.m05641	cytochrome P450 71D10, putative, expressed	520	2	2.2e-189	90	815.53	2	2
12007_7032352_7033330	7	7032684	7032996	-	Unknown, single exon	12007.m05690	expressed protein	211	3	12005.m27505	expressed protein	111	1	5.4e-18	92.79	145.23	2	1
12007_7180791_7186723	7	7182506	7185183	-	Duplicated	12007.m05711	F-box domain containing protein, expressed	242	1	12007.m05712	F-box domain containing protein, expressed	572	3	5.9e-69	81.29	425.25	2	3
12007_7203443_7209694	7	7205161	7207755	-	Duplicated	12007.m05713	F-box domain containing protein, expressed	349	2	12007.m05712	F-box domain containing protein, expressed	572	3	4.8e-176	81.29	734.51	1	3
12007_7254621_7256294	7	7255220	7255775	-	Unknown, single exon	12007.m05722	expressed protein	94	1	12005.m05885	expressed protein	200	1	3.3e-54	95	203.15	7	1
12007_7575467_7576852	7	7575988	7576368	+	Retrotransposed	12007.m05771	eukaryotic initiation factor 5A hypusine, DNA-binding OB fold family protein	176	3	12007.m08298	eukaryotic translation initiation factor 5A, putative, expressed	161	5	1.2e-58	83.85	234.92	2	1
12007_7783419_7784408	7	7783751	7784005	-	Unknown, single exon	12007.m05803	conserved hypothetical protein	173	1	12008.m08450	expressed protein	111	1	4.9e-16	74.77	71.48	2	1
12007_7901534_7905324	7	7902096	7903874	+	Duplicated	12007.m05825	hypothetical protein	122	2	12007.m05823	cytokinin-N-glucosyltransferase 1, putative, expressed	482	2	9.4e-110	99.38	696.51	3	2
12007_7965879_7968980	7	7967243	7968694	-	Duplicated	12007.m05839	cytokinin-N-glucosyltransferase 1, putative, expressed	406	4	12011.m06494	cytokinin-N-glucosyltransferase 1, putative, expressed	455	2	1.2e-63	98.02	293.51	2	2
12007_8055854_8059104	7	8057436	8058659	+	Unknown, multi exon	12007.m05857	agmatine coumaroyltransferase, putative	321	3	12006.m05301	transferase, putative, expressed	475	1	4.7e-71	86.11	226.47	2	2
12007_8089449_8090760	7	8089892	8090315	+	Unknown, single exon	12007.m05863	hypothetical protein	126	1	12006.m07161	expressed protein	148	1	1.9e-21	97.97	177.78	1	1
12007_8344632_8349174	7	8346074	8347730	-	Unknown, multi exon	12007.m05908	glucosyltransferase-11, putative	485	3	12007.m07344	anthocyanidin 3-O-glucosyltransferase, putative, expressed	481	1	4e-151	97.51	637.28	1	2
12007_8463654_8472977	7	8466737	8469892	+	Duplicated	12007.m05926	ATP binding protein, putative	809	5	12011.m04902	receptor protein kinase CLAVATA1 precursor, putative, expressed	1028	2	0	98.44	1391.3	2	2
12007_8608807_8609626	7	8609079	8609349	+	Unknown, single exon	12007.m05946	conserved hypothetical protein	132	3	12006.m08538	expressed protein	91	1	3.6e-28	97.8	205.38	1	1
12007_9088431_9089859	7	9088964	9089324	+	Unknown, single exon	12007.m06010	conserved hypothetical protein	293	9	12006.m05515	expressed protein	178	1	5.6e-18	70.22	59.78	2	1
12007_9249117_9254491	7	9250919	9252711	+	Duplicated	12007.m06037	legume lectins beta domain containing protein, expressed	574	4	12002.m07198	lectin receptor-type protein kinase, putative, expressed	592	2	8.7e-160	95.44	624.35	2	2
12007_957470_963453	7	959242	960754	-	Retrotransposed	12007.m04738	conserved hypothetical protein	490	4	12007.m04731	expressed protein	591	2	1.4e-195	85.11	818.77	1	1
12007_9612517_9623405	7	9615168	9620461	+	Unknown, multi exon	12007.m06083	F-box protein interaction domain containing protein	782	4	12002.m08644	F-box protein interaction domain containing protein, expressed	884	1	1e-205	85.75	823.31	1	2
12007_9853883_9861765	7	9856534	9858821	+	Unknown, single exon	12007.m06121	F-box protein interaction domain containing protein	755	2	12002.m08644	F-box protein interaction domain containing protein, expressed	884	1	3.7e-212	85.75	859.16	1	1
12008_10224474_10229693	8	10225805	10228285	+	Duplicated	12008.m05795	hypothetical protein	410	4	12008.m05792	F-box domain containing protein, expressed	464	3	6.4e-167	96.55	768.39	2	3
12008_10347969_10353118	8	10349078	10352016	-	Duplicated	12008.m05811	mannitol dehydrogenase, putative, expressed	333	4	12010.m05819	mannitol dehydrogenase, putative, expressed	367	4	7.5e-155	93.73	644.77	1	4
12008_10613870_10620018	8	10615813	10618958	-	Duplicated	12008.m05856	transmembrane 9 superfamily protein member 2 precursor, putative, expressed	180	1	12009.m06794	transmembrane 9 superfamily protein member 4, putative, expressed	647	7	8.3e-230	97.37	1002.16	4	7
12008_10867045_10874933	8	10868901	10873087	-	Duplicated	12008.m05896	hypothetical protein	571	6	12008.m07556	expressed protein	615	5	1.9e-160	98.37	609.87	1	5
12008_11467312_11470142	8	11468444	11469453	-	Duplicated	12008.m05989	conserved hypothetical protein	433	4	12007.m05793	hydrolase/ protein serine/threonine phosphatase, putative, expressed	328	3	2e-90	93.6	459.55	2	2
12008_1147176_1151264	8	1148651	1149895	+	Unknown, single exon	12008.m04418	expressed protein	374	4	12008.m04416	expressed protein	456	1	1.6e-110	92.32	439.35	2	1
12008_1178211_1182106	8	1179608	1180737	-	Unknown, single exon	12008.m04426	conserved hypothetical protein	521	3	12008.m04416	expressed protein	456	1	2.7e-65	86.4	257.54	1	1
12008_11842238_11844238	8	11842918	11843556	-	Retrotransposed	12008.m06045	hypothetical protein	153	3	12008.m05380	expressed protein	227	2	2.3e-56	98.68	225.53	2	1
12008_11846973_11850800	8	11848175	11849599	-	Duplicated	12008.m06047	hypothetical protein	368	3	12011.m05393	expressed protein	400	2	3.4e-95	99.5	619.72	5	2
12008_12297288_12301259	8	12298427	12300121	-	Duplicated	12008.m06116	F-box domain containing protein	401	5	12007.m06668	F-box domain containing protein, expressed	379	2	1.2e-130	99.47	645.99	1	2
12008_1382964_1389658	8	1385216	1387404	-	Duplicated	12008.m04452	protein kinase, putative	633	2	12008.m04443	lectin-like receptor kinase 1, putative, expressed	751	2	1.3e-245	97.07	1053.25	1	2
12008_14127542_14131476	8	14128354	14130662	-	Duplicated	12008.m06378	B3 DNA binding domain containing protein	392	5	12008.m06368	B3 DNA binding domain containing protein, expressed	271	2	5.8e-79	99.26	406.71	1	2
12008_14354457_14357181	8	14355653	14356560	-	Unknown, single exon	12008.m06415	hypothetical protein	528	2	12011.m04939	cell wall surface anchor family protein, putative, expressed	361	1	1.2e-37	85.6	140.79	3	1
12008_14457437_14462925	8	14459398	14460962	-	Unknown, single exon	12008.m06436	hypothetical protein	500	1	12011.m07218	F-box domain containing protein, expressed	654	1	1e-24	83.03	71.53	1	1
12008_14565237_14567355	8	14565950	14566646	-	Unknown, single exon	12008.m06454	hypothetical protein	159	2	12007.m07998	expressed protein	236	1	1.7e-34	97.88	184.33	6	1
12008_15200951_15203304	8	15201733	15202499	-	Unknown, single exon	12008.m06542	ATBPM1, putative	420	1	12011.m07971	snRNP protein, putative, expressed	261	1	7.8e-30	97.32	101.63	1	1
12008_15472635_15476908	8	15473864	15475665	-	Duplicated	12008.m06581	hypothetical protein	320	6	12004.m78956	expressed protein	410	3	8.5e-74	84.39	338.81	1	3
12008_15707495_15708561	8	15707868	15708260	+	Retrotransposed	12008.m06619	conserved hypothetical protein	234	1	12009.m60131	expressed protein	99	2	2.9e-25	96.97	102.8	2	1
12008_15882058_15882920	8	15882390	15882742	-	Unknown, single exon	12008.m06642	hypothetical protein	88	2	12001.m12056	expressed protein	110	1	3.9e-22	98.18	194.32	1	1
12008_1625601_1628003	8	1625985	1626829	+	Unknown, single exon	12008.m04491	ATBPM1, putative	301	1	12004.m10232	speckle-type POZ protein, putative, expressed	391	1	2.2e-30	71.61	114.11	1	1
12008_16349694_16350719	8	16350110	16350486	-	Unknown, single exon	12008.m06711	hypothetical protein	131	1	12002.m08102	expressed protein	138	1	3.3e-26	90.58	214.87	2	1
12008_16476820_16480605	8	16478178	16479614	+	Duplicated	12008.m06732	F-box domain containing protein	227	3	12003.m09671	F-box domain containing protein, expressed	453	2	8e-74	98.45	344.45	3	2
12008_16527992_16532368	8	16529509	16530849	-	Duplicated	12008.m06742	conserved hypothetical protein	501	5	12002.m07227	protein dimerization, putative, expressed	506	2	1.1e-104	82.61	432.84	1	2
12008_16580057_16581346	8	16580500	16580872	-	Unknown, single exon	12008.m06750	hypothetical protein	115	1	12006.m07161	expressed protein	148	1	8.4e-25	85.81	149.2	1	1
12008_16587344_16588567	8	16587732	16588093	-	Unknown, single exon	12008.m06752	conserved hypothetical protein	165	1	12006.m07161	expressed protein	148	1	9.1e-18	85.81	130.02	2	1
12008_16616183_16619490	8	16617975	16618757	+	Unknown, multi exon	12008.m06757	hypothetical protein	257	2	12007.m04715	expressed protein	244	1	3e-32	98.36	167.84	3	2
12008_16646480_16648423	8	16647124	16647766	-	Unknown, single exon	12008.m06762	conserved hypothetical protein	307	4	12005.m07588	expressed protein	215	1	9.9e-84	99.07	376.89	3	1
12008_17471433_17472842	8	17471954	17472319	+	Retrotransposed	12008.m06883	SKP1-like protein 1A, putative	133	2	12011.m06610	SKP1-like protein 1A, putative, expressed	174	2	2.6e-30	71.84	127.91	1	1
12008_17634596_17635663	8	17635012	17635327	-	Unknown, single exon	12008.m06906	wall-associated kinase-like 2, putative, expressed	371	1	12008.m26437	expressed protein	139	1	7.2e-15	82.01	88.96	1	1
12008_18904026_18906096	8	18904747	18905381	+	Unknown, single exon	12008.m07084	hypothetical protein	163	3	12007.m07998	expressed protein	236	1	3e-41	93.22	207.96	5	1
12008_18915883_18924127	8	18918400	18920988	+	Duplicated	12008.m07087	YDG/SRA domain containing protein	706	4	12008.m07090	YDG/SRA domain containing protein, expressed	1046	2	5.6e-223	86.9	812.53	3	2
12008_19317056_19320441	8	19318261	19319237	-	Unknown, single exon	12008.m07143	ATBPM1, putative	320	6	12008.m07141	ATBPM1, putative, expressed	402	1	8.4e-115	97.51	458.04	1	1
12008_19884735_19886532	8	19885226	19885943	+	Duplicated	12008.m07226	hypothetical protein	119	3	12008.m07227	expressed protein	196	2	6.9e-34	96.94	147.81	1	2
12008_20345916_20346587	8	20346149	20346381	+	Unknown, single exon	12008.m07292	conserved hypothetical protein	250	5	12010.m65383	expressed protein	78	1	4.3e-30	97.44	143.98	2	1
12008_21190552_21196424	8	21192129	21195783	-	Duplicated	12008.m07394	6-phosphofructokinase 2, putative	536	13	12010.m05597	pyrophosphate--fructose 6-phosphate 1-phosphotransferase, putative, expressed	525	13	8.6e-84	92.76	667.38	1	13
12008_21458144_21459754	8	21458401	21458979	+	Unknown, multi exon	12008.m07428	fibroin heavy chain precursor, putative, expressed	228	1	12007.m06642	vegetative cell wall protein gp1 precursor, putative, expressed	248	1	1.6e-23	72.58	119.88	1	2
12008_21575367_21577505	8	21576224	21577354	+	Unknown, multi exon	12008.m07446	D-isomer specific 2-hydroxyacid dehydrogenase, catalytic domain containing protein	143	2	12004.m05483	glyoxylate reductase, putative, expressed	327	1	1e-15	77.98	233.95	2	2
12008_21683861_21685276	8	21684146	21684681	+	Unknown, single exon	12008.m07460	hypothetical protein	116	2	12012.m04459	protein binding protein, putative, expressed	198	1	4.7e-44	92.42	184.84	2	1
12008_2198768_2203345	8	2200834	2202724	+	Retrotransposed	12008.m04592	conserved hypothetical protein	681	6	12001.m11992	expressed protein	689	2	6.8e-71	93.76	251.6	1	1
12008_22143886_22148199	8	22145016	22147070	-	Duplicated	12008.m07520	isoflavone-7-O-methytransferase 9, putative	347	3	12008.m06012	O-methyltransferase ZRP4, putative, expressed	376	2	1.6e-92	94.95	396.75	1	2
12008_22340369_22347193	8	22342225	22346317	-	Duplicated	12008.m07554	hypothetical protein	486	6	12008.m07556	expressed protein	615	5	1e-146	98.54	584.12	2	5
12008_22553619_22557950	8	22554878	22556677	-	Duplicated	12008.m07589	F-box domain containing protein	359	3	12008.m07590	F-box domain containing protein, expressed	419	3	2e-158	97.85	666.14	1	3
12008_2273100_2276501	8	2274254	2275345	-	Duplicated	12008.m04600	hypothetical protein	282	2	12001.m12731	csAtPR5, putative, expressed	385	3	4.4e-61	70.13	222.43	1	2
12008_22938888_22942136	8	22939445	22941709	-	Duplicated	12008.m07644	salt tolerant protein, putative	108	4	12009.m05947	transmembrane protein 50A, putative, expressed	142	4	1e-46	90.14	175.64	3	3
12008_23308436_23309239	8	23308768	23309056	+	Unknown, single exon	12008.m07695	hypothetical protein	234	2	12008.m08450	expressed protein	111	1	3.7e-16	85.59	182.13	1	1
12008_24052871_24057068	8	24053890	24056044	+	Duplicated	12008.m26850	GMP synthase, putative, expressed	196	1	12008.m07802	GMP synthase, putative, expressed	340	5	9.8e-169	99.41	768.36	1	5
12008_24064737_24070218	8	24066074	24068876	+	Duplicated	12008.m07804	hypothetical protein	564	8	12008.m08015	expressed protein	446	6	3.2e-204	99.55	924.29	1	6
12008_24125816_24141641	8	24132463	24137105	+	Duplicated	12008.m07816	expressed protein	1259	9	12009.m06158	expressed protein	1536	9	NA	54.17	285.29	1	5
12008_24233857_24236960	8	24234690	24236128	-	Duplicated	12008.m07837	hypothetical protein	207	5	12011.m06987	expressed protein	277	5	1e-138	99.28	530.73	2	5
12008_24270462_24273597	8	24271262	24272798	-	Duplicated	12008.m07845	selenium-binding protein-like, putative	623	5	12007.m079759	amelogenin precursor like protein, putative, expressed	266	4	9.8e-80	90.98	317.2	4	3
12008_24433894_24436171	8	24434853	24435868	-	Duplicated	12008.m07869	hypothetical protein	222	3	12004.m09226	expressed protein	320	2	2.4e-40	72.5	199.56	3	2
12008_24434201_24436829	8	24434853	24435868	-	Duplicated	12008.m07870	hypothetical protein	88	1	12004.m09226	expressed protein	320	2	4.9e-15	72.5	199.56	3	2
12008_24600057_24607666	8	24602246	24605475	-	Duplicated	12008.m07899	protein kinase domain containing protein	618	3	12009.m06825	OsWAK91 - OsWAK receptor-like protein kinase, expressed	730	2	2.8e-159	97.4	636.21	1	3
12008_24630085_24631673	8	24630639	24631079	-	Unknown, single exon	12008.m07901	hypothetical protein	141	1	12006.m09278	expressed protein	185	1	2e-27	88.11	129.05	4	1
12008_24901293_24908006	8	24901905	24904960	+	Retrotransposed	12008.m07938	Leucine Rich Repeat family protein, expressed	829	1	12004.m06127	Leucine Rich Repeat family protein, expressed	1015	2	5.5e-91	96.55	413.82	1	1
12008_25176807_25179745	8	25177805	25178903	-	Unknown, multi exon	12008.m07974	polygalacturonase inhibitor 1 precursor, putative	352	5	12007.m08062	polygalacturonase inhibitor 1 precursor, putative, expressed	333	1	5.9e-53	91.59	222.37	2	2
12008_25400938_25403724	8	25401924	25402736	-	Retrotransposed	12008.m08013	flavonol sulfotransferase-like, putative	350	2	12011.m06986	flavonol sulfotransferase-like, putative, expressed	329	2	1.1e-56	79.94	217.42	2	1
12008_25432899_25435436	8	25434002	25434911	-	Retrotransposed	12008.m08019	flavonol sulfotransferase-like, putative	288	2	12010.m04456	flavonol 3-sulfotransferase, putative, expressed	368	2	6e-61	87.5	237.72	1	1
12008_25601247_25613145	8	25604090	25610300	+	Duplicated	12008.m08044	senescence-induced receptor-like serine/threonine-protein kinase precursor, putative	790	17	12005.m08618	receptor-like protein kinase, putative, expressed	948	13	2.3e-74	76.58	483.31	1	12
12008_25644716_25647388	8	25645621	25646445	-	Retrotransposed	12008.m08053	xylanase inhibitor protein 1 precursor, putative	284	2	12004.m07918	acidic endochitinase precursor, putative, expressed	302	2	9.4e-65	90.07	260.17	1	1
12008_25897615_25901091	8	25898919	25899862	-	Retrotransposed	12008.m08100	ATBPM1, putative	597	5	12007.m08834	speckle-type POZ protein, putative, expressed	435	4	1.2e-57	74.02	239.84	1	1
12008_26180882_26186031	8	26183737	26184932	-	Retrotransposed	12008.m08147	expressed protein	234	1	12011.m05550	mTERF family protein, expressed	418	2	5.7e-105	91.87	461.88	2	1
12008_26734230_26737387	8	26735231	26737125	+	Duplicated	12008.m08230	hypothetical protein	272	6	12012.m05987	MAR-binding protein, putative, expressed	334	7	4.1e-38	77.54	124.17	2	6
12008_27062289_27065926	8	27063665	27064593	+	Retrotransposed	12008.m08279	transferase, putative	256	2	12008.m08281	anthranilate N-benzoyltransferase protein 1, putative, expressed	443	2	4.5e-134	95.71	482.85	1	1
12008_27193758_27197197	8	27194251	27195837	-	Duplicated	12008.m08296	F-box domain containing protein	296	4	12003.m09671	F-box domain containing protein, expressed	453	2	1.1e-62	98.45	200.05	2	2
12008_27238953_27240200	8	27239297	27239701	-	Unknown, single exon	12008.m08305	PE-PGRS FAMILY PROTEIN, len: 767. Member of M. tuberculosis PE family, Gly-, Ala-rich PGRS subfamily. Contains PS00583 pfkBfamily of carboh, putative	169	1	12010.m065186	expressed protein	166	1	1.4e-21	83.73	177.96	2	1
12008_27528059_27532898	8	27529612	27531343	-	Duplicated	12008.m08358	hypothetical protein	212	4	12005.m09038	F-box domain containing protein, expressed	518	5	3.6e-91	85.33	361.38	2	4
12008_2846263_2853069	8	2848329	2851001	+	Duplicated	12008.m04684	conserved hypothetical protein	430	4	12001.m11992	expressed protein	689	2	4.1e-61	96.23	189.28	3	2
12008_285401_290218	8	287050	288567	-	Retrotransposed	12008.m04295	cytochrome P450 71C4, putative	341	3	12008.m04297	cytochrome P450 71C4, putative, expressed	550	2	4.9e-121	97.27	459.88	4	1
12008_2882338_2884542	8	2883018	2883860	-	Duplicated	12008.m04687	NB-ARC domain containing protein	1499	13	12008.m04678	expressed protein	227	4	3.7e-41	95.59	199.24	1	3
12008_2992301_2996698	8	2994148	2995464	-	Retrotransposed	12008.m04704	cytochrome P450 89A2, putative	468	1	12006.m09194	cytochrome P450 77A3, putative, expressed	600	2	2.5e-66	80.17	262.27	2	1
12008_3404405_3408939	8	3405994	3407453	-	Unknown, single exon	12008.m04757	reticuline oxidase precursor, putative	355	1	12008.m04756	reticuline oxidase precursor, putative, expressed	530	1	5.7e-167	92.08	783.79	1	1
12008_3778223_3782085	8	3779518	3780764	+	Unknown, single exon	12008.m04817	F-box domain containing protein	400	2	12008.m04810	expressed protein	432	1	2.1e-185	97.92	864.48	1	1
12008_3840907_3844981	8	3842217	3843907	+	Duplicated	12008.m04828	hypothetical protein	359	3	12008.m04809	expressed protein	547	5	2.6e-64	72.76	305.42	1	2
12008_4485686_4488823	8	4487291	4488392	+	Retrotransposed	12008.m04932	NB-ARC domain containing protein, expressed	1722	12	12002.m07227	protein dimerization, putative, expressed	506	2	3.4e-59	71.54	226.94	1	1
12008_4902354_4903535	8	4902762	4903186	+	Unknown, single exon	12008.m04987	hypothetical protein	125	1	12006.m07161	expressed protein	148	1	2.8e-13	97.97	159.35	2	1
12008_5389064_5392062	8	5389864	5391257	+	Duplicated	12008.m26605	expressed protein	146	2	12007.m05584	expressed protein	267	3	1.9e-83	95.88	406.83	1	3
12008_5444932_5448405	8	5445924	5447411	-	Duplicated	12008.m05075	F-box domain containing protein	448	2	12002.m07366	ubiquitin-protein ligase, putative, expressed	331	2	9.3e-48	74.92	183.1	1	3
12008_5650771_5657554	8	5652426	5655897	+	Duplicated	12008.m05113	hypothetical protein	589	6	12008.m05109	F-box domain containing protein, expressed	552	4	2.8e-83	85.69	335.42	2	4
12008_6718597_6719508	8	6718804	6719054	+	Unknown, single exon	12008.m05277	hypothetical protein	41	2	12004.m35073	expressed protein	103	1	3.4e-12	82.52	57.08	2	1
12008_6737528_6743502	8	6739546	6741497	-	Unknown, single exon	12008.m05281	conserved hypothetical protein	445	3	12007.m05285	expressed protein	668	1	1.1e-107	96.26	401.57	4	1
12008_7686205_7690034	8	7687509	7688504	-	Retrotransposed	12008.m05423	ATBPM1, putative	307	2	12007.m08834	speckle-type POZ protein, putative, expressed	435	4	4.3e-69	76.55	254.76	1	1
12008_7728037_7731364	8	7729209	7730190	+	Unknown, multi exon	12008.m05429	speckle-type POZ protein, putative	240	3	12004.m10232	speckle-type POZ protein, putative, expressed	391	1	7.1e-57	82.61	198.05	2	2
12008_7769911_7773495	8	7771542	7772542	-	Retrotransposed	12008.m05436	speckle-type POZ protein, putative	291	3	12007.m08834	speckle-type POZ protein, putative, expressed	435	4	6.2e-66	80.23	232.12	2	1
12008_7854213_7855622	8	7854716	7855099	+	Unknown, single exon	12008.m05449	conserved hypothetical protein	78	3	12005.m04755	expressed protein	168	1	3.2e-60	74.4	258.73	1	1
12008_8112736_8113755	8	8113044	8113445	-	Duplicated	12008.m05490	hypothetical protein	333	6	12001.m08356	expressed protein	103	2	1.8e-19	93.2	89.81	3	2
12008_8225686_8231922	8	8227749	8230326	+	Retrotransposed	12008.m05505	NB-ARC domain containing protein	933	6	12006.m05266	NBS-LRR disease resistance protein, putative, expressed	1027	3	5.6e-74	85.3	312.58	1	1
12008_8969115_8970056	8	8969403	8969673	-	Unknown, single exon	12008.m05612	expressed protein	179	3	12005.m27492	expressed protein	110	1	2.1e-18	82.73	97.28	2	1
12008_9477250_9479526	8	9478029	9478745	+	Unknown, single exon	12008.m05684	hypothetical protein	252	1	12008.m05694	expressed protein	260	1	6.5e-23	94.23	83.26	3	1
12008_9658973_9666049	8	9662242	9665156	-	Unknown, single exon	12008.m05711	NBS-LRR disease resistance protein, putative	939	6	12002.m07734	pollen signalling protein with adenylyl cyclase activity, putative, expressed	1090	1	1.2e-126	90.92	464.56	1	1
12008_9950934_9954566	8	9952616	9954014	-	Retrotransposed	12008.m05755	cytochrome P450 86A1, putative	501	1	12010.m06272	cytochrome P450 86A2, putative, expressed	561	2	1.4e-64	86.45	309.07	1	1
12009_10375497_10382229	9	10377686	10380737	-	Duplicated	12009.m04958	calcium binding EGF domain containing protein	638	6	12009.m06825	OsWAK91 - OsWAK receptor-like protein kinase, expressed	730	2	1.6e-163	94.25	610.02	1	3
12009_10461097_10464479	9	10462230	10463347	+	Unknown, single exon	12009.m04968	F-box domain containing protein	320	1	12002.m08947	F-box domain containing protein, expressed	378	1	2.1e-106	95.77	452.87	1	1
12009_11021338_11023499	9	11021931	11022901	+	Duplicated	12009.m05059	receptor-like protein kinase, putative	683	10	12003.m101406	expressed protein	198	2	1.2e-55	98.99	221.51	2	3
12009_11318775_11321887	9	11319293	11321367	+	Duplicated	12009.m05105	1-aminocyclopropane-1-carboxylate oxidase 2, putative	283	3	12009.m05097	flavonol synthase/flavanone 3-hydroxylase, putative, expressed	173	2	3.6e-62	91.91	262.67	1	2
12009_11346224_11350051	9	11347306	11348967	-	Duplicated	12009.m05110	oxidoreductase, putative, expressed	237	3	12010.m06867	flavonol synthase/flavanone 3-hydroxylase, putative, expressed	361	4	7.6e-76	90.3	288.5	1	4
12009_11445906_11460562	9	11446775	11457897	+	Duplicated	12009.m05124	protein kinase domain containing protein, expressed	659	11	12009.m05117	senescence-induced receptor-like serine/threonine-protein kinase precursor, putative, expressed	887	13	3.6e-175	99.44	1178.79	3	13
12009_11945861_11948020	9	11946580	11947296	+	Unknown, single exon	12009.m60247	chloroplast 50S ribosomal protein L22, putative, expressed	109	1	12009.m059911	chloroplast 30S ribosomal protein S3, putative, expressed	240	1	1e-69	99.17	517.72	3	1
12009_12117415_12119019	9	12117704	12118352	+	Unknown, single exon	12009.m05228	hypothetical protein	121	2	12011.m28617	expressed protein	221	1	3.1e-30	95.02	368.4	2	1
12009_12362334_12367740	9	12363896	12366176	+	Duplicated	12009.m05258	major Facilitator Superfamily protein, expressed	508	4	12009.m05255	carbohydrate transporter/ sugar porter/ transporter, putative, expressed	521	3	2e-143	87.91	714.71	1	3
12009_12367176_12371691	9	12368738	12370139	+	Duplicated	12009.m05259	carbohydrate transporter/ sugar porter/ transporter, putative	491	2	12009.m05255	carbohydrate transporter/ sugar porter/ transporter, putative, expressed	521	3	3.1e-123	84.26	523.68	1	2
12009_12491775_12498579	9	12493633	12496844	-	Duplicated	12009.m05281	calcium binding EGF domain containing protein	439	6	12002.m05562	OsWAK11 - OsWAK receptor-like protein kinase, expressed	738	3	6.6e-109	77.24	456.02	4	3
12009_12553077_12555950	9	12554540	12555786	+	Retrotransposed	12009.m05292	expressed protein	446	1	12006.m09017	expressed protein	464	5	9.1e-27	84.91	138.57	1	1
12009_12754021_12754890	9	12754353	12754664	+	Unknown, single exon	12009.m05320	conserved hypothetical protein	210	2	12008.m08450	expressed protein	111	1	8.1e-24	94.59	139.73	2	1
12009_13035011_13038673	9	13036234	13037448	-	Unknown, single exon	12009.m05362	hypothetical protein	270	2	12009.m05373	expressed protein	408	1	5.2e-126	99.26	602.77	1	1
12009_13192678_13196014	9	13193835	13194861	-	Unknown, single exon	12009.m05386	hypothetical protein	242	1	12004.m10516	F-box domain containing protein, expressed	386	1	4.5e-122	86.27	539.91	1	1
12009_13349841_13354200	9	13350980	13353059	+	Duplicated	12009.m05411	transcription factor/ ubiquitin-protein ligase/ zinc ion binding protein, putative	246	5	12009.m05460	transcription factor/ ubiquitin-protein ligase/ zinc ion binding protein, putative, expressed	380	7	5.8e-115	71.84	485.16	2	4
12009_13535472_13538811	9	13536608	13537676	-	Unknown, single exon	12009.m05448	hypothetical protein	213	3	12002.m08947	F-box domain containing protein, expressed	378	1	3.9e-124	96.56	493.57	4	1
12009_13563434_13567012	9	13564681	13565784	+	Unknown, single exon	12009.m05453	hypothetical protein	281	2	12009.m05373	expressed protein	408	1	6.9e-77	95.1	302.18	1	1
12009_13581473_13584717	9	13582645	13583582	-	Unknown, single exon	12009.m05458	hypothetical protein	342	1	12002.m08947	F-box domain containing protein, expressed	378	1	1.2e-89	79.89	385.77	1	1
12009_13612329_13613375	9	13612772	13613197	+	Unknown, single exon	12009.m05462	hypothetical protein	158	1	12006.m07161	expressed protein	148	1	1.6e-11	97.97	172.39	2	1
12009_1363741_1369445	9	1364628	1368556	-	Duplicated	12009.m03663	hypothetical protein	421	11	12001.m12062	expressed protein	296	2	1.7e-85	98.99	368.52	1	2
12009_13739636_13741090	9	13740076	13740505	-	Unknown, single exon	12009.m05475	hypothetical protein	133	1	12009.m03964	expressed protein	147	1	1.9e-52	96.6	302.79	1	1
12009_14043872_14050185	9	14046121	14049419	+	Unknown, multi exon	12009.m05521	ABC-2 type transporter family protein	875	4	12001.m12317	ATPase, coupled to transmembrane movement of substances, putative, expressed	750	1	8.2e-104	82.53	436.37	1	5
12009_14728754_14730346	9	14729290	14729742	-	Retrotransposed	12009.m05626	conserved hypothetical protein	211	2	12010.m21864	expressed protein	178	2	1.3e-54	79.21	235.07	1	1
12009_15202813_15207968	9	15203395	15206839	-	Duplicated	12009.m05689	deoxyhypusine synthase, putative, expressed	331	6	12003.m10271	deoxyhypusine synthase, putative, expressed	376	7	3.3e-151	98.4	715.59	1	7
12009_15424884_15426338	9	15425357	15425761	+	Unknown, single exon	12009.m05723	WAG22 antigen precursor, putative, expressed	145	2	12009.m05724	acanthoscurrin-1 precursor, putative, expressed	158	1	4.3e-41	88.61	167.37	1	1
12009_15886492_15890141	9	15887838	15888793	+	Duplicated	12009.m05781	amino acid permease/ amino acid-polyamine transporter, putative	309	3	12002.m09985	amino acid transporter-like protein, putative, expressed	449	5	2.3e-119	79.73	438.07	3	2
12009_15908222_15910582	9	15909235	15909968	-	Retrotransposed	12009.m05784	hypro1, putative	265	2	12006.m05646	hypro1, putative, expressed	331	2	7.9e-46	77.64	180.32	1	1
12009_16482389_16487115	9	16483687	16485737	-	Duplicated	12009.m05861	F-box domain containing protein	440	5	12008.m07582	F-box domain containing protein, expressed	433	3	3.3e-55	92.61	227.46	1	3
12009_16877916_16879702	9	16878464	16879155	-	Duplicated	12009.m60124	expressed protein	89	1	12002.m100483	expressed protein	182	3	2.7e-79	98.9	322.53	1	3
12009_17501933_17503236	9	17502382	17502785	-	Unknown, single exon	12009.m06033	hypothetical protein	134	2	12007.m79889	expressed protein	150	1	7.7e-36	91.33	164.79	1	1
12009_17503827_17510167	9	17505398	17508879	-	Duplicated	12009.m06034	serine carboxypeptidase, putative	445	8	12007.m08852	serine carboxypeptidase 1 precursor, putative, expressed	525	7	3.6e-76	82.86	360.15	2	8
12009_17965418_17971693	9	17967754	17970174	-	Duplicated	12009.m06105	OsWAK82 - OsWAK receptor-like cytoplasmic kinase (OsWAK-RLCK), expressed	255	1	12002.m05562	OsWAK11 - OsWAK receptor-like protein kinase, expressed	738	3	1.5e-149	90.51	495.48	2	5
12009_18640060_18643245	9	18641496	18642887	-	Unknown, single exon	12009.m06213	EF hand family protein, expressed	138	1	12005.m08643	hydroquinone glucosyltransferase, putative, expressed	479	1	1.7e-39	97.91	475.72	1	1
12009_18640261_18644032	9	18641490	18642718	-	Duplicated	12009.m06214	UDP-glucose glucosyltransferase, putative, expressed	272	1	12010.m04140	anthocyanidin 5,3-O-glucosyltransferase, putative, expressed	410	2	6.9e-77	85.37	274.82	1	2
12009_18673830_18675318	9	18674324	18674777	-	Unknown, single exon	12009.m06224	hypothetical protein	260	2	12001.m12342	PEThy, putative, expressed	172	1	2e-23	83.14	235.02	2	1
12009_1911731_1912227	9	1911898	1912061	-	Unknown, single exon	12009.m03746	hypothetical protein	48	2	12003.m08876	expressed protein	55	1	1.3e-16	96.36	85.42	1	1
12009_1919481_1921903	9	1919966	1920975	-	Unknown, multi exon	12009.m03748	hypothetical protein	123	1	12003.m06522	expressed protein	309	1	1.6e-57	95.47	508.07	1	2
12009_1919768_1921903	9	1919966	1920975	-	Unknown, multi exon	12009.m03748	hypothetical protein	123	1	12003.m06522	expressed protein	309	1	1e-40	95.47	508.07	1	2
12009_19350604_19356069	9	19352163	19355480	-	Duplicated	12009.m06329	F-box domain containing protein, expressed	380	4	12006.m05199	F-box domain containing protein, expressed	520	5	7.1e-101	99.42	371.91	1	5
12009_1948570_1952314	9	1949769	1951113	+	Duplicated	12009.m03754	hypothetical protein	332	4	12011.m05393	expressed protein	400	2	1.4e-70	99.25	228.3	3	2
12009_19593893_19598869	9	19595425	19597332	+	Duplicated	12009.m06373	F-box domain containing protein, expressed	305	5	12003.m06507	F-box domain containing protein, expressed	511	5	1.3e-183	93.93	729.38	2	4
12009_19938416_19942119	9	19939481	19940690	+	Duplicated	12009.m06426	protein transport protein Sec61 alpha subunit isoform 1, putative	214	1	12009.m05042	protein transport protein Sec61 alpha subunit isoform 2, putative, expressed	476	6	3.9e-81	76.47	341.23	1	2
12009_19976127_19979066	9	19977176	19978015	-	Duplicated	12009.m06433	hypothetical protein	225	3	12009.m06312	vignain precursor, putative, expressed	350	3	3.9e-68	72.29	325.61	7	2
12009_20272978_20273959	9	20273319	20273664	-	Unknown, multi exon	12009.m06483	expressed protein	116	1	12012.m26707	expressed protein	113	1	2.6e-28	98.23	149.45	1	2
12009_20539353_20549532	9	20541521	20547614	-	Duplicated	12009.m06523	generative cell specific-1, putative	799	18	12005.m06277	generative cell specific-1, putative, expressed	723	18	8.7e-63	83.54	507.32	1	17
12009_20766691_20771847	9	20768151	20770322	+	Duplicated	12009.m06557	cytochrome P450 71A24, putative	483	3	12009.m06558	cytochrome P450 71A2, putative, expressed	508	2	7.2e-127	98.43	603.7	1	2
12009_20794718_20799493	9	20794720	20797278	+	Duplicated	12009.m21955	expressed protein	116	1	12001.m11969	peptidase/ subtilase, putative, expressed	738	10	2.5e-22	81.3	466.71	2	7
12009_20854907_20861263	9	20856924	20860489	-	Duplicated	12009.m06567	glycosyl transferase family 8 protein	1081	16	12009.m059924	transferase, transferring glycosyl groups, putative, expressed	698	9	2e-260	99.71	1327.23	3	9
12009_21407417_21411399	9	21408790	21410009	-	Unknown, single exon	12009.m06660	ornithine decarboxylase, putative, expressed	409	1	12002.m07955	ornithine decarboxylase, putative, expressed	458	1	1.3e-97	95.63	429.64	1	1
12009_21566580_21568351	9	21567179	21567747	+	Unknown, single exon	12009.m60138	hypothetical protein	131	1	12005.m05885	expressed protein	200	1	3.9e-52	99	399.02	2	1
12009_21566709_21568351	9	21567179	21567747	+	Unknown, single exon	12009.m60135	expressed protein	86	1	12005.m05885	expressed protein	200	1	2.4e-49	99	399.02	2	1
12009_21581423_21582691	9	21581848	21582255	+	Unknown, single exon	12009.m60292	auxin induced protein, putative	111	1	12009.m06687	OsSAUR45 - Auxin-responsive SAUR gene family member, expressed	142	1	6.1e-41	95.07	172.09	1	1
12009_21591485_21592761	9	21591910	21592331	+	Unknown, single exon	12009.m06689	OsSAUR47 - Auxin-responsive SAUR gene family member, expressed	111	1	12009.m06687	OsSAUR45 - Auxin-responsive SAUR gene family member, expressed	142	1	8.8e-53	98.59	238.1	1	1
12009_21885760_21889554	9	21886824	21888488	-	Duplicated	12009.m06743	legumin-like protein, putative	326	3	12009.m06745	legumin-like protein, putative, expressed	355	2	5.1e-159	99.15	695.59	1	2
12009_21970446_21975525	9	21972206	21973763	-	Unknown, single exon	12009.m06763	expressed protein	534	2	12009.m06612	expressed protein	587	1	3.7e-181	87.22	798.16	1	1
12009_22147974_22150964	9	22149302	22150496	+	Retrotransposed	12009.m06790	hypothetical protein	482	5	12009.m06870	expressed protein	436	2	1.6e-41	93.58	150.69	2	1
12009_22198733_22200025	9	22199176	22199545	-	Unknown, single exon	12009.m06800	conserved hypothetical protein	231	1	12006.m07161	expressed protein	148	1	1.5e-18	84.46	150.85	1	1
12009_22221080_22225561	9	22222627	22224283	-	Retrotransposed	12009.m06805	IBR domain containing protein, expressed	559	2	12004.m09125	protein ariadne-1, putative, expressed	590	15	2.8e-114	88.98	437.66	1	1
12009_22330331_22332169	9	22330769	22331469	-	Unknown, single exon	12009.m06829	conserved hypothetical protein	158	3	12005.m083556	expressed protein	233	1	1.4e-67	99.14	501.8	1	1
12009_22389367_22390398	9	22389733	22390061	+	Unknown, single exon	12009.m06839	hypothetical protein	605	4	12008.m08450	expressed protein	111	1	4.8e-23	98.2	165.67	2	1
12009_22490736_22494691	9	22491611	22493838	-	Duplicated	12009.m06856	cysteine proteinase COT44 precursor, putative	320	6	12009.m06846	vignain precursor, putative, expressed	284	2	1.3e-58	94.72	254.14	1	3
12009_22542131_22545374	9	22542620	22544559	+	Duplicated	12009.m06863	expressed protein	269	1	12001.m09750	expressed protein	264	2	1.1e-71	95.08	446.85	2	2
12009_22574719_22579294	9	22576026	22577985	-	Duplicated	12009.m06867	expressed protein	450	3	12009.m06870	expressed protein	436	2	5e-144	98.85	630.13	1	2
12009_22727824_22731897	9	22729287	22730402	+	Retrotransposed	12009.m06898	hypothetical protein	212	2	12009.m06874	expressed protein	488	3	1e-60	85.66	244.25	5	1
12009_2392982_2394607	9	2393444	2394021	+	Unknown, single exon	12009.m03819	hypothetical protein	92	1	12010.m04838	expressed protein	194	1	7.5e-69	98.97	390.63	1	1
12009_3285798_3287011	9	3286157	3286566	-	Unknown, single exon	12009.m03955	conserved hypothetical protein	198	1	12006.m07161	expressed protein	148	1	1.5e-15	93.24	120.99	1	1
12009_3796592_3805721	9	3799729	3804648	-	Duplicated	12009.m04027	mla1, putative	770	5	12005.m05913	NB-ARC domain containing protein, expressed	1316	10	4.8e-113	70.82	918	2	2
12009_3800413_3805851	9	3800464	3804702	-	Duplicated	12009.m04028	RGH1A, putative	278	4	12012.m05666	stripe rust resistance protein Yr10, putative, expressed	900	2	1.9e-27	70.33	299.04	2	2
12009_3893354_3896061	9	3894349	3895166	-	Unknown, multi exon	12009.m04041	hypothetical protein	141	1	12001.m10888	expressed protein	331	1	8e-36	78.25	147.03	1	2
12009_3929936_3930985	9	3930268	3930590	-	Unknown, single exon	12009.m04046	conserved hypothetical protein	234	2	12008.m08450	expressed protein	111	1	9.4e-29	96.4	169.4	2	1
12009_4070764_4078198	9	4073170	4075614	-	Duplicated	12009.m04063	proline-rich mucin, putative	884	3	12009.m06596	minus agglutinin, putative, expressed	862	2	7.9e-231	99.54	1114.27	1	2
12009_4110326_4117456	9	4112345	4114803	-	Duplicated	12009.m04068	vegetative cell wall protein gp1 precursor, putative	529	1	12009.m06596	minus agglutinin, putative, expressed	862	2	2.6e-180	99.54	1064.67	2	2
12009_4134038_4136150	9	4134751	4135435	+	Retrotransposed	12009.m04072	seven-transmembrane-domain protein 1, putative	207	2	12005.m09176	seven-transmembrane-domain protein 1, putative, expressed	238	4	1.5e-73	95.38	317.59	2	1
12009_4274028_4275941	9	4274792	4275418	-	Retrotransposed	12009.m04093	hypothetical protein	311	4	12001.m10476	seven-transmembrane-domain protein 1, putative, expressed	255	4	4.8e-42	81.57	368.46	1	1
12009_4274061_4276184	9	4274792	4275418	-	Retrotransposed	12009.m04094	seven-transmembrane-domain protein 1, putative	99	1	12001.m10476	seven-transmembrane-domain protein 1, putative, expressed	255	4	1e-78	81.57	368.46	1	1
12009_4399447_4401667	9	4400211	4400901	+	Retrotransposed	12009.m04111	mtN3/saliva family protein	376	6	12001.m10476	seven-transmembrane-domain protein 1, putative, expressed	255	4	1.7e-85	90.59	402.64	1	1
12009_4427513_4429730	9	4428277	4428917	+	Retrotransposed	12009.m04116	seven-transmembrane-domain protein 1, putative	79	2	12001.m10476	seven-transmembrane-domain protein 1, putative, expressed	255	4	2.5e-85	82.35	354.93	2	1
12009_4448573_4452058	9	4449799	4450830	+	Retrotransposed	12009.m04120	hypothetical protein	285	2	12009.m04129	F-box domain containing protein, expressed	409	2	6.9e-76	84.35	302.81	1	1
12009_4569021_4573062	9	4570697	4571576	+	Unknown, single exon	12009.m04137	hypothetical protein	348	2	12001.m09781	expressed protein	495	1	8.5e-89	70.51	426.11	2	1
12009_4601903_4605047	9	4603000	4603948	-	Duplicated	12009.m04140	nucleic acid binding NABP, putative	639	12	12004.m07230	pumilio-family RNA binding repeat containing protein, expressed	366	3	4.4e-112	78.96	488.18	2	2
12009_4912926_4914195	9	4913369	4913750	-	Unknown, single exon	12009.m04185	hypothetical protein	160	1	12006.m07161	expressed protein	148	1	3.9e-13	88.51	157.31	1	1
12009_5089574_5091193	9	5089625	5090207	-	Unknown, single exon	12009.m04211	NHL25, putative	340	3	12004.m10691	NHL25, putative, expressed	256	1	7.4e-26	75	110.81	1	1
12009_5123142_5128052	9	5124917	5126248	+	Retrotransposed	12009.m04215	protein kinase, putative	688	2	12002.m07198	lectin receptor-type protein kinase, putative, expressed	592	2	3.6e-158	75.34	649.24	1	1
12009_5786579_5787583	9	5786911	5787191	-	Unknown, single exon	12009.m04325	conserved hypothetical protein	200	4	12008.m08450	expressed protein	111	1	1.2e-22	96.4	135.82	1	1
12009_5794429_5809954	9	5799261	5805021	-	Duplicated	12009.m04329	phosphatidylinositol-4-phosphate 5-Kinase family protein	1525	12	12008.m04288	phosphatidylinositol-4-phosphate 5-Kinase family protein, expressed	1611	11	2e-252	90.5	997.8	2	9
12009_6113649_6121361	9	6116015	6119136	-	Unknown, single exon	12009.m04365	NBS-LRR disease resistance protein, putative	1165	6	12002.m07734	pollen signalling protein with adenylyl cyclase activity, putative, expressed	1090	1	3.2e-95	99.54	490.43	2	1
12009_7427933_7429104	9	7428322	7428642	-	Unknown, single exon	12009.m04553	hypothetical protein	92	2	12010.m21750	expressed protein	129	1	1.1e-29	82.95	181.84	2	1
12009_7661376_7662645	9	7661819	7662200	-	Unknown, single exon	12009.m04592	conserved hypothetical protein	279	1	12006.m07161	expressed protein	148	1	2e-11	88.51	152.31	1	1
12009_8309134_8317974	9	8312109	8314997	-	Retrotransposed	12009.m04668	disease resistance protein RPS2, putative	896	1	12009.m04672	disease resistance protein RPS2, putative, expressed	992	2	1.4e-290	96.07	1231.8	1	1
12009_8627922_8633940	9	8629582	8632232	-	Duplicated	12009.m04720	protein kinase domain containing protein	503	9	12003.m07062	BRASSINOSTEROID INSENSITIVE 1-associated receptor kinase 1 precursor, putative, expressed	569	8	5e-180	99.65	905.19	2	8
12009_8686545_8692111	9	8688737	8690560	-	Unknown, single exon	12009.m04729	legume lectins beta domain containing protein	378	3	12010.m21742	protein kinase, putative, expressed	692	1	2e-117	90.17	481.67	4	1
12009_8866861_8874922	9	8868681	8873172	+	Duplicated	12009.m04750	conserved hypothetical protein	547	4	12011.m05590	expressed protein	585	3	1.3e-171	93.85	724.76	1	3
12009_9494911_9497631	9	9496200	9497534	-	Unknown, single exon	12009.m04814	hypothetical protein	398	2	12009.m04817	F-box domain containing protein, expressed	430	1	7.5e-37	97.44	108.4	2	1
12009_9552572_9556528	9	9553954	9555174	-	Unknown, single exon	12009.m04827	hypothetical protein	409	2	12009.m05013	F-box domain containing protein, expressed	451	1	2.4e-61	92.02	210.14	1	1
12009_9877964_9884786	9	9880138	9883423	+	Duplicated	12009.m04880	conserved hypothetical protein	725	5	12009.m04994	expressed protein	725	4	3.4e-54	96.14	479.12	1	5
12009_9940123_9953859	9	9944094	9952269	-	Duplicated	12009.m04889	ABC transporter family protein	1004	21	12001.m10504	PDR5-like ABC transporter, putative, expressed	1458	21	3.6e-176	91.84	1616.08	1	22
12010_10239084_10240317	10	10239500	10239864	-	Unknown, single exon	12010.m05105	hypothetical protein	63	2	12010.m05103	cortical cell-delineating protein precursor, putative, expressed	138	1	1.5e-55	87.68	238.09	1	1
12010_1037274_1038475	10	1037687	1038060	+	Unknown, single exon	12010.m03686	conserved hypothetical protein	90	2	12009.m06213	EF hand family protein, expressed	138	1	5.9e-48	87.68	217.83	1	1
12010_1093384_1094997	10	1093804	1094351	-	Unknown, single exon	12010.m03695	conserved hypothetical protein	233	2	12005.m07588	expressed protein	215	1	3.7e-25	85.12	146.19	4	1
12010_11072296_11078076	10	11074415	11075975	+	Retrotransposed	12010.m05218	hypothetical protein	554	6	12010.m05220	expressed protein	700	3	1.1e-204	73.43	930.22	4	1
12010_11139766_11140749	10	11140105	11140388	-	Unknown, single exon	12010.m05230	conserved hypothetical protein	270	2	12005.m27505	expressed protein	111	1	6.9e-26	84.68	128.27	2	1
12010_12055207_12056484	10	12055631	12056031	-	Unknown, single exon	12010.m05371	conserved hypothetical protein	177	1	12006.m07161	expressed protein	148	1	1e-11	95.95	116.76	2	1
12010_12547028_12549625	10	12548026	12549597	-	Duplicated	12010.m05453	red chlorophyll catabolite reductase, putative	170	3	12010.m05454	red chlorophyll catabolite reductase, putative, expressed	330	2	1.4e-102	83.64	570.5	1	2
12010_12657629_12658528	10	12657928	12658203	-	Unknown, single exon	12010.m05466	hypothetical protein	101	1	12008.m04823	expressed protein	108	1	1.3e-13	75.93	78.82	2	1
12010_12663974_12670136	10	12666678	12668072	-	Duplicated	12010.m65480	phosphoinositide 5-phosphatase, putative, expressed	172	4	12003.m06351	SAC domain-containing protein 3, putative, expressed	784	16	NA	32.14	141.34	1	5
12010_12945025_12948816	10	12946410	12948680	-	Duplicated	12010.m05508	expressed protein	260	2	12001.m08844	mucin VNTR16, putative, expressed	461	2	1.1e-89	98.92	571.02	3	2
12010_13043785_13045137	10	13044288	13044632	+	Unknown, single exon	12010.m05524	hypothetical protein	212	1	12003.m10358	expressed protein	168	1	1.3e-28	71.43	120.35	1	1
12010_13070974_13072429	10	13071468	13071933	-	Unknown, single exon	12010.m05531	dirigent-like protein pDIR12, putative, expressed	189	1	12010.m05534	dirigent-like protein pDIR12, putative, expressed	165	1	2.1e-36	91.52	149.99	1	1
12010_13260390_13264095	10	13260610	13262708	+	Duplicated	12010.m05566	hypothetical protein	183	2	12001.m08844	mucin VNTR16, putative, expressed	461	2	8.8e-122	99.57	668.16	6	2
12010_13266184_13269821	10	13266186	13268530	+	Duplicated	12010.m05568	no apical meristem protein	415	3	12001.m08844	mucin VNTR16, putative, expressed	461	2	4.1e-55	91.11	469.61	1	2
12010_14076658_14077647	10	14076993	14077313	-	Unknown, single exon	12010.m05665	expressed protein	91	1	12005.m27505	expressed protein	111	1	2.4e-38	95.5	169.02	1	1
12010_14546726_14548567	10	14546981	14547699	+	Unknown, single exon	12010.m05737	CAF1 family ribonuclease containing protein, expressed	872	3	12008.m07406	CCR4-NOT transcription complex subunit 8, putative, expressed	289	1	2.5e-12	81.31	59.1	1	1
12010_14567064_14590493	10	14575175	14580580	-	Duplicated	12010.m05740	expressed protein	2034	4	12003.m06169	viral A-type inclusion protein repeat containing protein, expressed	2703	8	NA	92.6	1608	1	3
12010_1462813_1465481	10	1463808	1464678	+	Retrotransposed	12010.m03762	hypothetical protein	171	1	12010.m03880	F-box domain containing protein, expressed	403	2	2e-33	73.7	224.2	1	1
12010_14705508_14708656	10	14706599	14707563	+	Unknown, single exon	12010.m05761	speckle-type POZ protein, putative	286	1	12010.m05803	speckle-type POZ protein, putative, expressed	364	1	1.6e-69	91.48	247.73	2	1
12010_14740629_14741877	10	14741072	14741432	+	Unknown, single exon	12010.m05768	conserved hypothetical protein	139	1	12006.m07161	expressed protein	148	1	1e-14	88.51	150.56	1	1
12010_14793654_14797343	10	14794931	14796037	+	Retrotransposed	12010.m05778	ATBPM2, putative	313	2	12007.m08834	speckle-type POZ protein, putative, expressed	435	4	1.9e-69	87.82	266.73	1	1
12010_14841083_14844729	10	14842198	14843636	+	Unknown, multi exon	12010.m05786	speckle-type POZ protein, putative	323	2	12010.m05803	speckle-type POZ protein, putative, expressed	364	1	6.7e-126	95.33	532.17	1	2
12010_14874571_14877782	10	14875662	14876689	+	Unknown, single exon	12010.m05792	speckle-type POZ protein, putative, expressed	272	2	12010.m05803	speckle-type POZ protein, putative, expressed	364	1	9.4e-107	94.78	477.94	4	1
12010_14919321_14922587	10	14920412	14921488	+	Unknown, single exon	12010.m05804	speckle-type POZ protein, putative, expressed	344	2	12010.m05803	speckle-type POZ protein, putative, expressed	364	1	1.2e-161	98.63	708.8	1	1
12010_14929069_14932302	10	14930160	14931134	+	Unknown, single exon	12010.m05806	speckle-type POZ protein, putative	306	3	12010.m05803	speckle-type POZ protein, putative, expressed	364	1	1.4e-111	89.84	464.29	2	1
12010_14935990_14938833	10	14937177	14938209	-	Retrotransposed	12010.m05809	snRNP protein, putative	157	1	12007.m04595	speckle-type POZ protein, putative, expressed	396	4	1.7e-39	81.31	171.46	1	1
12010_14960650_14963071	10	14961477	14962242	-	Unknown, single exon	12010.m05815	hypothetical protein	440	4	12001.m13393	expressed protein	276	1	1.5e-42	98.19	174.15	2	1
12010_14963617_14966856	10	14964708	14965763	+	Unknown, single exon	12010.m05816	speckle-type POZ protein, putative, expressed	362	2	12010.m05803	speckle-type POZ protein, putative, expressed	364	1	1.9e-65	91.21	253.4	1	1
12010_15044565_15045917	10	15045008	15045394	-	Unknown, single exon	12010.m05827	expressed protein	188	1	12006.m07161	expressed protein	148	1	2.2e-45	88.51	191.82	1	1
12010_15163467_15165120	10	15164009	15164573	+	Unknown, single exon	12010.m05846	expressed protein	175	3	12007.m28931	expressed protein	181	1	4.1e-69	98.9	331.09	2	1
12010_15201308_15203146	10	15201853	15202567	-	Duplicated	12010.m05855	hypothetical protein	137	1	12010.m05877	ethylene-responsive protein, putative, expressed	182	3	9.5e-68	94.51	296.57	2	3
12010_15208732_15211875	10	15209961	15211024	-	Unknown, single exon	12010.m05856	snRNP protein, putative	372	2	12010.m05785	snRNP protein, putative, expressed	410	1	2.4e-70	90.98	256.27	1	1
12010_15262583_15265821	10	15263812	15264742	-	Unknown, single exon	12010.m05867	TD and POZ domain-containing protein 1, putative	281	2	12010.m05785	snRNP protein, putative, expressed	410	1	2.1e-58	80.98	193.62	2	1
12010_15328402_15333661	10	15330147	15331932	+	Duplicated	12010.m05876	laccase, putative	468	5	12005.m08021	L-ascorbate oxidase precursor, putative, expressed	575	5	2.4e-121	85.04	449.54	2	3
12010_15444145_15447158	10	15445236	15446065	+	Unknown, single exon	12010.m05898	MATH domain containing protein	254	2	12010.m05803	speckle-type POZ protein, putative, expressed	364	1	3.4e-55	79.4	225.37	1	1
12010_15823811_15829667	10	15824035	15829066	-	Duplicated	12010.m65394	expressed protein	112	4	12001.m09394	expressed protein	200	9	2.2e-52	94.5	291.9	1	8
12010_16123822_16126486	10	16124868	16125687	-	Unknown, single exon	12010.m05991	fibroin heavy chain precursor, putative	298	2	12006.m05705	glycine-rich cell wall structural protein 2 precursor, putative, expressed	266	1	1.7e-66	98.5	275.8	1	1
12010_16155615_16167022	10	16157192	16165623	-	Duplicated	12010.m05997	glycine-rich cell wall structural protein 2 precursor, putative, expressed	186	1	12006.m08956	fibroin heavy chain precursor, putative, expressed	519	3	6.6e-45	87.48	143.95	2	3
12010_16259846_16262915	10	16260928	16261791	-	Unknown, single exon	12010.m06016	transferase, transferring glycosyl groups, putative	265	2	12003.m09762	transferase, transferring glycosyl groups, putative, expressed	361	1	1e-129	85.87	535.53	2	1
12010_16344992_16345717	10	16345234	16345439	-	Unknown, single exon	12010.m06031	tha8, putative	161	2	12001.m07278	expressed protein	80	1	5.1e-14	88.75	95.66	1	1
12010_16556123_16557803	10	16556686	16557241	-	Duplicated	12010.m06061	hypothetical protein	120	2	12004.m09221	expressed protein	187	2	4.4e-59	90.37	209.75	3	2
12010_16732284_16738779	10	16733870	16737191	+	Duplicated	12010.m06094	ATP binding protein, putative	492	9	12003.m35012	cysteinyl-tRNA synthetase, putative, expressed	529	9	1.9e-115	98.3	731.03	2	9
12010_16988678_16995105	10	16990614	16992869	-	Retrotransposed	12010.m06141	receptor-like protein kinase precursor, putative	536	2	12010.m06615	receptor-like protein kinase precursor, putative, expressed	745	2	1.3e-232	99.73	1117.27	3	1
12010_17750341_17752403	10	17751078	17751670	-	Unknown, single exon	12010.m06225	hypothetical protein	102	1	12007.m04715	expressed protein	244	1	2e-34	98.77	177.84	4	1
12010_178047_179291	10	178447	178846	+	Unknown, single exon	12010.m03555	hypothetical protein	115	1	12006.m07161	expressed protein	148	1	3e-36	97.97	190.05	1	1
12010_17810930_17813909	10	17811802	17813035	+	Duplicated	12010.m06230	aquaporin PIP2.3, putative	276	5	12007.m06946	aquaporin PIP2.1, putative, expressed	291	3	2.9e-100	92.1	408.11	1	3
12010_17842958_17847628	10	17843369	17845326	-	Unknown, single exon	12010.m06235	hypothetical protein	749	3	12006.m05029	expressed protein	767	1	7e-48	82.4	105.13	2	1
12010_18298727_18300202	10	18299278	18299716	-	Unknown, single exon	12010.m06313	ripening-related protein 4 precursor, putative	197	2	12004.m08064	ripening-related protein 1 precursor, putative, expressed	184	1	1.5e-34	73.37	136.01	1	1
12010_18307494_18309553	10	18308189	18308850	-	Retrotransposed	12010.m06316	secretory protein, putative, expressed	180	1	12010.m06317	secretory protein, putative, expressed	230	2	3.7e-67	96.52	286.6	1	1
12010_18443333_18448774	10	18444441	18447522	+	Duplicated	12010.m06340	N-acetyl-gamma-glutamyl-phosphate reductase, chloroplast precursor, putative, expressed	451	12	12003.m09269	N-acetyl-gamma-glutamyl-phosphate reductase, chloroplast precursor, putative, expressed	416	14	2.9e-60	94.71	593.5	1	13
12010_18491557_18497814	10	18491907	18495431	-	Unknown, multi exon	12010.m06346	rf1 protein, mitochondrial precursor, putative, expressed	462	1	12010.m06347	rf1 protein, mitochondrial precursor, putative, expressed	783	1	2.1e-226	85.57	1220.25	2	2
12010_18619771_18626185	10	18622149	18623835	+	Unknown, single exon	12010.m65467	rf1 protein, mitochondrial precursor, putative, expressed	267	1	12010.m06347	rf1 protein, mitochondrial precursor, putative, expressed	783	1	6.1e-261	96.17	955.86	2	1
12010_18810308_18816565	10	18812258	18814496	-	Unknown, single exon	12010.m06397	rf1 protein, mitochondrial precursor, putative	455	1	12010.m06347	rf1 protein, mitochondrial precursor, putative, expressed	783	1	1.3e-211	95.79	1257.33	4	1
12010_19033345_19045700	10	19034399	19044196	+	Duplicated	12010.m06435	mov34/MPN/PAD-1 family protein	1243	18	12012.m08059	mov34/MPN/PAD-1 family protein, expressed	500	11	1.8e-105	99.6	775.24	1	11
12010_19118746_19126172	10	19120105	19124389	+	Duplicated	12010.m06449	monocopper oxidase precursor, putative	574	10	12006.m04887	monocopper oxidase precursor, putative, expressed	594	9	2.7e-171	93.43	890.6	1	8
12010_19342130_19345462	10	19342146	19343946	+	Unknown, multi exon	12010.m06480	cytochrome P450 89A2, putative	508	4	12002.m05539	cytochrome P450 89A2, putative, expressed	505	1	1.5e-48	74.85	194.82	1	2
12010_19478973_19482278	10	19480619	19482152	+	Retrotransposed	12010.m06500	transposon protein, putative, unclassified, expressed	521	1	12012.m07716	cytochrome P450 81E1, putative, expressed	532	2	3.6e-38	93.42	175.65	1	1
12010_19479157_19482348	10	19480695	19482095	+	Retrotransposed	12010.m06500	transposon protein, putative, unclassified, expressed	521	1	12003.m09056	cytochrome P450 71D7, putative, expressed	513	2	4.1e-35	86.74	158.66	2	1
12010_19516079_19520552	10	19517524	19519036	+	Unknown, single exon	12010.m06508	cytochrome P450 89A2, putative	423	1	12002.m05539	cytochrome P450 89A2, putative, expressed	505	1	1e-68	96.44	445.94	1	1
12010_19527697_19530945	10	19529181	19530690	+	Retrotransposed	12010.m06511	transposon protein, putative, unclassified, expressed	524	1	12012.m07716	cytochrome P450 81E1, putative, expressed	532	2	1.8e-37	89.1	155.36	1	1
12010_19550187_19553462	10	19551833	19553330	+	Retrotransposed	12010.m06513	transposon protein, putative, unclassified, expressed	517	1	12012.m07716	cytochrome P450 81E1, putative, expressed	532	2	8.9e-33	89.66	150.05	1	1
12010_19692674_19694070	10	19693177	19693565	-	Unknown, single exon	12010.m06529	expressed protein	137	1	12001.m07743	expressed protein	168	1	4.2e-26	77.98	118.58	1	1
12010_19784163_19786877	10	19785356	19786397	+	Unknown, single exon	12010.m06547	expressed protein	372	1	12005.m05103	expressed protein	398	1	6e-13	94.22	176.65	1	1
12010_19834702_19836467	10	19835283	19835884	+	Unknown, single exon	12010.m06556	conserved hypothetical protein	344	2	12001.m07985	expressed protein	194	1	1.7e-72	96.39	330.51	1	1
12010_20118673_20121091	10	20119416	20120355	-	Duplicated	12010.m06601	glutathione S-transferase GSTU6, putative, expressed	203	2	12010.m06597	glutathione S-transferase GSTU6, putative, expressed	245	2	5e-105	97.96	448.03	1	2
12010_2036478_2045127	10	2039399	2042249	+	Duplicated	12010.m03847	stripe rust resistance protein Yr10, putative, expressed	282	1	12012.m07560	resistance protein LR10, putative, expressed	974	3	5.6e-174	93.43	695.7	1	2
12010_20822461_20828360	10	20824527	20826292	+	Retrotransposed	12010.m06729	conserved hypothetical protein	456	3	12001.m11992	expressed protein	689	2	4.3e-74	96.52	239.35	2	1
12010_20911944_20912936	10	20912276	20912602	+	Unknown, single exon	12010.m06744	conserved hypothetical protein	193	2	12005.m27505	expressed protein	111	1	5.1e-17	97.3	147.95	3	1
12010_2111373_2114939	10	2112992	2114336	+	Retrotransposed	12010.m03861	conserved hypothetical protein	487	3	12011.m04820	expressed protein	540	2	1.2e-76	87.04	309.95	1	1
12010_2111830_2115219	10	2112995	2114084	+	Unknown, single exon	12010.m03861	conserved hypothetical protein	487	3	12012.m06344	disease resistance protein RGA2, putative, expressed	513	1	3.8e-37	77.39	143.3	1	1
12010_2125895_2128873	10	2127565	2128640	+	Unknown, single exon	12010.m03863	expressed protein	328	1	12005.m08694	expressed protein	488	1	8.3e-24	77.25	191.39	1	1
12010_2126105_2129995	10	2127565	2128907	+	Unknown, single exon	12010.m03863	expressed protein	328	1	12011.m04819	NB-ARC domain containing protein, expressed	487	1	7.1e-79	95.48	313.81	1	1
12010_21282850_21284044	10	21283296	21283740	+	Unknown, single exon	12010.m06803	conserved hypothetical protein	1370	12	12006.m91859	expressed protein	149	1	7.2e-38	98.66	356.5	1	1
12010_2141261_2144578	10	2142137	2143294	+	Unknown, single exon	12010.m03867	hypothetical protein	234	2	12011.m04819	NB-ARC domain containing protein, expressed	487	1	1.2e-63	81.11	258.12	2	1
12010_21443351_21448483	10	21444543	21447056	-	Duplicated	12010.m06829	disulfide oxidoreductase/ monooxygenase, putative, expressed	382	7	12010.m06824	disulfide oxidoreductase/ monooxygenase, putative, expressed	483	7	8e-56	87.16	322.47	1	7
12010_21684440_21689345	10	21685525	21688261	-	Duplicated	12010.m06865	retrotransposon protein, putative, unclassified, expressed	275	1	12010.m06867	flavonol synthase/flavanone 3-hydroxylase, putative, expressed	361	4	1.7e-138	98.34	563.51	2	5
12010_21728597_21732616	10	21729687	21731001	+	Retrotransposed	12010.m06872	glycerol-3-phosphate acyltransferase 1, putative	480	2	12005.m06410	glycerol-3-phosphate acyltransferase 1, putative, expressed	538	2	7.5e-107	89.41	421.78	1	1
12010_2203506_2206559	10	2204184	2205337	-	Unknown, single exon	12010.m03877	hypothetical protein	496	4	12010.m03871	F-box domain containing protein, expressed	407	1	1.2e-23	96.56	263.25	2	1
12010_2261777_2264131	10	2262625	2263281	-	Retrotransposed	12010.m03885	F-box domain containing protein	131	2	12010.m03908	expressed protein	283	2	9.6e-53	85.51	169.12	3	1
12010_2336905_2339805	10	2337502	2338646	-	Retrotransposed	12010.m03893	F-box domain containing protein	729	4	12010.m03880	F-box domain containing protein, expressed	403	2	2.1e-69	94.79	291.56	1	1
12010_2494740_2495892	10	2495126	2495470	+	Unknown, single exon	12010.m03922	hypothetical protein	72	1	12001.m12096	serine-type endopeptidase inhibitor, putative, expressed	129	1	4.2e-30	86.05	124.62	3	1
12010_2501036_2504304	10	2502169	2503079	+	Retrotransposed	12010.m03923	protein kinase domain containing protein	656	5	12011.m07375	OsWAK117 - OsWAK receptor-like cytoplasmic kinase (OsWAK-RLCK), expressed	378	2	2.5e-67	77.25	282.98	1	1
12010_2664342_2670252	10	2666408	2668184	+	Retrotransposed	12010.m03949	conserved hypothetical protein	604	3	12001.m11992	expressed protein	689	2	4.9e-68	96.23	217.14	3	1
12010_2765462_2768338	10	2766144	2767203	-	Retrotransposed	12010.m03964	F-box domain containing protein	369	3	12010.m03959	F-box domain containing protein, expressed	379	2	1.1e-57	93.93	220.92	1	1
12010_2827116_2829252	10	2827844	2828519	+	Unknown, single exon	12010.m03971	expressed protein	155	1	12003.m10509	homeobox domain containing protein, expressed	243	1	6.6e-55	99.18	450.27	3	1
12010_3509006_3511584	10	3509986	3510841	-	Unknown, single exon	12010.m04072	protein kinase domain containing protein	237	2	12010.m04048	cell division control protein 2 homolog 3, putative, expressed	327	1	2.5e-52	85.63	195.05	2	1
12010_3669085_3670046	10	3669405	3669724	+	Unknown, multi exon	12010.m04093	hypothetical protein	263	2	12007.m28933	expressed protein	107	1	4e-16	88.79	90.61	1	2
12010_3710974_3713547	10	3712227	3713320	+	Retrotransposed	12010.m04098	expressed protein	158	1	12007.m04782	F-box domain containing protein, expressed	415	2	4.8e-39	86.99	125.64	1	1
12010_3852359_3853807	10	3852711	3853257	+	Unknown, single exon	12010.m04121	expressed protein	167	1	12001.m11411	expressed protein	182	1	5.9e-61	98.9	382.64	2	1
12010_3862667_3865534	10	3863752	3864512	+	Unknown, multi exon	12010.m04123	hypothetical protein	276	10	12005.m04659	zinc knuckle family protein, expressed	362	1	1.4e-36	70.99	136.5	5	2
12010_4103758_4107765	10	4105059	4106465	-	Duplicated	12010.m04152	expressed protein	371	1	12010.m04154	1-O-acylceramide synthase precursor, putative, expressed	433	2	3e-156	99.08	709.31	3	2
12010_431368_438544	10	432825	437085	+	Duplicated	12010.m03593	hypersensitivity-related gene, putative	497	4	12010.m04516	transferase family protein, expressed	486	2	2e-86	95.88	332.6	1	2
12010_4358102_4362069	10	4358758	4361237	+	Duplicated	12010.m04195	hypothetical protein	409	8	12011.m06987	expressed protein	277	5	4.1e-92	96.39	481.27	1	5
12010_4465116_4469099	10	4466333	4467877	+	Duplicated	12010.m04215	chalcone synthase A, putative	344	3	12007.m07444	chalcone synthase, putative, expressed	406	2	1.4e-114	99.01	468.97	1	2
12010_4490217_4493579	10	4491434	4492327	+	Retrotransposed	12010.m04220	chalcone synthase 8, putative	295	2	12007.m07444	chalcone synthase, putative, expressed	406	2	2.5e-89	73.15	377.55	1	1
12010_4946966_4948254	10	4947409	4947806	+	Unknown, single exon	12010.m04301	conserved hypothetical protein	162	1	12006.m07161	expressed protein	148	1	1.1e-24	95.95	129.84	1	1
12010_4962847_4972813	10	4965042	4970616	-	Duplicated	12010.m04304	OsWAK108 - OsWAK receptor-like protein kinase, expressed	707	4	12012.m07987	OsWAK129a - OsWAK receptor-like protein kinase, expressed	732	3	2.2e-120	92.9	424.75	1	4
12010_5099681_5103538	10	5100898	5102319	-	Duplicated	12010.m04326	chalcone synthase 8, putative	364	2	12007.m07444	chalcone synthase, putative, expressed	406	2	2.6e-104	97.04	469.55	1	2
12010_5226385_5234824	10	5227479	5233335	-	Duplicated	12010.m04343	cytochrome P450 87A3, putative	395	8	12003.m09586	cytochrome P450 87A3, putative, expressed	496	9	7.3e-116	82.06	587.24	1	8
12010_5585259_5596068	10	5587430	5594211	+	Unknown, multi exon	12010.m04388	CRK10, putative, expressed	549	8	12012.m07930	receptor-like protein kinase homolog RK20-1, putative, expressed	688	1	7.1e-71	86.05	242.81	4	5
12010_5833703_5837283	10	5834896	5836073	+	Retrotransposed	12010.m04430	F-box domain containing protein, expressed	320	2	12010.m03880	F-box domain containing protein, expressed	403	2	6.1e-64	95.29	211.23	3	1
12010_615044_617794	10	616354	617422	+	Retrotransposed	12010.m03623	acyl transferase, putative	381	1	12005.m04991	3-N-debenzoyl-2-deoxytaxol N-benzoyltransferase, putative, expressed	437	2	5.8e-31	84.21	106.99	1	1
12010_6158777_6160076	10	6159220	6159631	-	Unknown, single exon	12010.m04478	hypothetical protein	158	1	12006.m07161	expressed protein	148	1	7.4e-20	95.27	165.04	1	1
12010_6166391_6167455	10	6166647	6167010	-	Unknown, single exon	12010.m04480	hypothetical protein	204	3	12006.m07161	expressed protein	148	1	1.2e-12	83.11	127.94	1	1
12010_627225_628502	10	627635	628057	-	Unknown, single exon	12010.m03625	hypothetical protein	146	1	12006.m07161	expressed protein	148	1	6e-41	95.95	188.87	1	1
12010_6934524_6935844	10	6934967	6935375	-	Unknown, single exon	12010.m04587	ligA, putative	229	1	12006.m07161	expressed protein	148	1	1.4e-11	89.86	140.66	1	1
12010_7173426_7174646	10	7173779	7174159	-	Retrotransposed	12010.m04620	hypothetical protein	162	6	12010.m04105	expressed protein	162	3	5.6e-17	77.78	159.86	2	1
12010_7241120_7242410	10	7241521	7242010	-	Duplicated	12010.m04629	hypothetical protein	554	6	12003.m05842	expressed protein	133	2	1.6e-56	98.5	227.37	3	2
12010_7515341_7521812	10	7516537	7520759	-	Duplicated	12010.m04679	catalytic/ hydrolase/ riboflavin kinase, putative	330	10	12010.m06109	haloacid dehalogenase-like hydrolase domain-containing protein 1A, putative, expressed	398	10	2e-116	99.5	750.21	2	10
12010_7621322_7622636	10	7621765	7622191	-	Unknown, single exon	12010.m04698	hypothetical protein	166	1	12006.m07161	expressed protein	148	1	3.4e-20	98.65	172.35	1	1
12010_8605844_8614272	10	8608726	8611388	-	Duplicated	12010.m04854	NB-ARC domain containing protein, expressed	628	3	12012.m05327	NBS-LRR disease resistance protein, putative, expressed	961	2	1e-173	84.6	653.47	3	2
12010_9014231_9016372	10	9014964	9015660	+	Unknown, single exon	12010.m04915	hypothetical protein	300	4	12007.m07998	expressed protein	236	1	2.8e-79	98.73	403.19	1	1
12010_9034570_9038112	10	9035871	9036803	+	Retrotransposed	12010.m04919	agmatine coumaroyltransferase, putative	150	2	12010.m05338	agmatine coumaroyltransferase, putative, expressed	435	2	2e-122	70.8	513.85	3	1
12010_9169853_9171196	10	9170308	9170739	+	Retrotransposed	12010.m04944	hypothetical protein	263	6	12002.m05965	expressed protein	152	2	1.4e-36	95.39	236.65	2	1
12010_9184350_9185540	10	9184793	9185206	+	Unknown, single exon	12010.m04947	hypothetical protein	367	3	12006.m07161	expressed protein	148	1	2.1e-20	95.27	231.73	1	1
12010_9332654_9341377	10	9335731	9338986	+	Duplicated	12010.m04974	receptor kinase, putative	752	3	12008.m05622	receptor-like protein kinase precursor, putative, expressed	1012	2	6.3e-224	96.54	1007.23	2	2
12010_9457874_9461677	10	9459160	9460386	+	Unknown, single exon	12010.m04994	hypothetical protein	412	2	12004.m06585	expressed protein	429	1	9.2e-133	98.6	542.96	1	1
12010_9859135_9865065	10	9859208	9863006	-	Duplicated	12010.m05048	conserved hypothetical protein	644	17	12007.m05569	expressed protein	686	19	2.6e-162	96.5	1162.76	1	17
12011_1018345_1025637	11	1019436	1025291	+	Duplicated	12011.m04492	auxin Efflux Carrier family protein	604	7	12001.m13008	auxin efflux carrier component 6, putative, expressed	364	6	2.7e-74	99.18	371.02	1	5
12011_10524142_10535506	11	10526431	10534067	-	Duplicated	12011.m05942	polyubiquitin, putative	354	6	12010.m04566	protein kinase domain containing protein, expressed	796	7	7.9e-165	94.1	703.61	3	9
12011_10848611_10849503	11	10848955	10849157	+	Unknown, single exon	12011.m05982	hypothetical protein	58	2	12009.m21953	expressed protein	114	1	8.5e-20	70.18	70.31	2	1
12011_10933150_10934334	11	10933574	10933916	+	Unknown, single exon	12011.m05992	hypothetical protein	74	1	12005.m05842	expressed protein	138	1	3.6e-18	95.65	102.92	2	1
12011_11380027_11383061	11	11381151	11381935	-	Retrotransposed	12011.m06054	O-methyltransferase ZRP4, putative	294	2	12011.m06059	O-methyltransferase ZRP4, putative, expressed	375	2	2.7e-87	71.47	372.72	1	1
12011_1164989_1167067	11	1165600	1166451	+	Duplicated	12011.m04517	glutathione S-transferase, putative	114	2	12012.m04294	glutathione S-transferase, putative, expressed	204	2	1.2e-92	99.02	356.42	1	3
12011_11753161_11760194	11	11754086	11757661	+	Duplicated	12011.m06110	ATP binding protein, putative, expressed	579	3	12003.m10690	ATP binding protein, putative, expressed	840	8	4.1e-105	90.48	397.05	1	6
12011_13218781_13220755	11	13219389	13220231	+	Duplicated	12011.m06339	conserved hypothetical protein	81	2	12008.m08435	expressed protein	201	3	5.4e-61	86.57	237.7	2	3
12011_139647_142451	11	140450	141860	+	Duplicated	12011.m04331	expressed protein	159	2	12012.m04725	csAtPR5, putative, expressed	268	3	8.6e-41	95.9	127.53	2	2
12011_13999969_14002924	11	14001141	14001750	-	Retrotransposed	12011.m06466	hypothetical protein	231	2	12002.m05915	expressed protein	391	2	6.5e-43	81.59	160.13	2	1
12011_1406578_1409643	11	1406656	1408544	+	Duplicated	12011.m04559	hypothetical protein	205	2	12012.m04338	expressed protein	365	2	1.7e-151	98.08	800.8	1	2
12011_1467276_1468977	11	1467851	1468382	-	Unknown, single exon	12011.m04570	pectinesterase inhibitor domain containing protein, expressed	166	1	12012.m04349	pectinesterase inhibitor domain containing protein, expressed	192	1	1e-39	94.79	185.37	1	1
12011_15063518_15064924	11	15064186	15064712	+	Unknown, single exon	12011.m06623	MATH domain containing protein	170	1	12007.m06399	MATH domain containing protein, expressed	223	1	5.8e-24	78.92	90.86	1	1
12011_151464_155336	11	152618	154180	+	Duplicated	12011.m04333	expressed protein	156	1	12001.m12731	csAtPR5, putative, expressed	385	3	5.2e-55	71.69	191.49	1	2
12011_15200139_15201925	11	15200708	15201351	+	Duplicated	12011.m06650	conserved hypothetical protein	127	1	12012.m07649	expressed protein	191	2	3.5e-63	93.19	272.69	1	2
12011_15402445_15404118	11	15403002	15403556	+	Unknown, single exon	12011.m06681	dirigent-like protein pDIR9, putative	161	2	12011.m04979	dirigent-like protein pDIR9, putative, expressed	186	1	8.7e-73	98.92	321.28	1	1
12011_15626162_15630651	11	15627703	15630644	-	Duplicated	12011.m06725	cytochrome P450 71C4, putative	272	2	12011.m06692	cytochrome P450 71C4, putative, expressed	514	3	1.6e-124	92.61	655.81	3	3
12011_15903557_15910240	11	15906022	15910238	-	Duplicated	12011.m06766	ent-kaurene synthase B, chloroplast precursor, putative	213	4	12002.m08709	ent-kaurene synthase B, chloroplast precursor, putative, expressed	822	13	2.9e-41	82.85	379.62	4	11
12011_15906356_15912888	11	15906358	15910442	-	Duplicated	12011.m06767	ent-kaurene synthase-like protein 1, putative	170	5	12012.m06893	ent-kaurene synthase B, chloroplast precursor, putative, expressed	816	13	1.3e-72	76.72	385.11	3	11
12011_16467750_16468658	11	16467985	16468303	-	Unknown, single exon	12011.m06837	hypothetical protein	138	1	12012.m26721	expressed protein	118	1	9.1e-17	94.92	100.71	1	1
12011_16659716_16660798	11	16660159	16660583	+	Unknown, single exon	12011.m06867	hypothetical protein	83	1	12006.m07161	expressed protein	148	1	5.8e-16	97.97	189.13	1	1
12011_16754937_16764987	11	16757198	16762211	+	Duplicated	12011.m06884	ATPase 7, plasma membrane-type, putative	843	12	12011.m06859	ATPase 3, plasma membrane-type, putative, expressed	924	12	1.2e-282	99.78	1739.28	1	13
12011_1675843_1679578	11	1676784	1678452	+	Duplicated	12011.m04609	nodulin-like protein, putative	279	6	12012.m07127	nodulin-like protein, putative, expressed	374	7	7.7e-83	83.96	621.52	1	6
12011_16949789_16952980	11	16951351	16952465	-	Unknown, single exon	12011.m06910	NB-ARC domain containing protein	523	3	12006.m09306	disease resistance protein RGA3, putative, expressed	521	1	9e-47	76.78	176.4	2	1
12011_17100612_17103509	11	17101479	17102854	+	Unknown, multi exon	12011.m06941	conserved hypothetical protein	235	3	12001.m08301	expressed protein	218	1	6.3e-34	96.33	166.8	3	2
12011_17228354_17229466	11	17228735	17229060	-	Unknown, single exon	12011.m06959	hypothetical protein	327	3	12012.m073706	expressed protein	127	1	2.6e-28	77.95	121.19	2	1
12011_17626486_17627722	11	17626913	17627310	+	Unknown, single exon	12011.m07019	conserved hypothetical protein	199	2	12005.m83854	expressed protein	136	1	8e-23	98.53	215.47	2	1
12011_17808134_17811881	11	17809036	17810977	+	Duplicated	12011.m07041	no apical meristem protein	241	3	12011.m07036	no apical meristem protein, expressed	301	3	2.1e-54	96.68	343.62	1	3
12011_18704979_18708357	11	18706202	18707138	-	Retrotransposed	12011.m07155	chalcone synthase LF3, putative	212	2	12007.m07444	chalcone synthase, putative, expressed	406	2	4.8e-81	79.31	312.9	2	1
12011_18856002_18858803	11	18857093	18858119	-	Unknown, single exon	12011.m07178	ribulose bisphosphate carboxylase large chain precursor, putative	91	2	12010.m05146	ribulose bisphosphate carboxylase large chain precursor, putative, expressed	363	1	3.3e-94	93.39	638.25	5	1
12011_1897346_1902300	11	1900469	1901228	-	Retrotransposed	12011.m04651	sulfotransferase domain containing protein	437	4	12011.m06986	flavonol sulfotransferase-like, putative, expressed	329	2	3.7e-50	77.81	199.11	2	1
12011_18987348_18990482	11	18988331	18989497	-	Duplicated	12011.m07199	hydrolase/ protein serine/threonine phosphatase, putative	559	6	12007.m05793	hydrolase/ protein serine/threonine phosphatase, putative, expressed	328	3	4.2e-79	99.39	513.18	1	3
12011_1915556_1918371	11	1916539	1917299	-	Retrotransposed	12011.m04652	sulfotransferase domain containing protein, expressed	317	2	12011.m06986	flavonol sulfotransferase-like, putative, expressed	329	2	1.2e-48	77.81	187.12	2	1
12011_19281700_19286887	11	19283064	19285521	+	Duplicated	12011.m07242	expressed protein	411	3	12011.m07238	expressed protein	455	2	3.4e-111	86.15	468.18	1	2
12011_19307992_19309318	11	19308459	19308873	+	Unknown, single exon	12011.m07247	ligA, putative	229	1	12006.m07161	expressed protein	148	1	1.4e-11	89.86	150.31	1	1
12011_19533274_19538562	11	19534202	19538330	-	Duplicated	12011.m07280	hypothetical protein	250	6	12011.m07281	expressed protein	341	7	4.2e-108	97.36	544.83	3	7
12011_20037306_20045767	11	20039741	20043330	+	Duplicated	12011.m07360	agenet domain containing protein	796	6	12011.m07359	expressed protein	812	7	1.1e-185	98.52	658.76	2	4
12011_20144152_20146910	11	20145117	20145943	+	Retrotransposed	12011.m07374	NB-ARC domain containing protein	1025	5	12011.m05549	rust resistance protein, putative, expressed	322	3	4.6e-58	86.02	252.34	2	1
12011_20164973_20168067	11	20166106	20166932	-	Retrotransposed	12011.m07379	wall-associated kinase 2, putative	226	1	12011.m07375	OsWAK117 - OsWAK receptor-like cytoplasmic kinase (OsWAK-RLCK), expressed	378	2	8.4e-89	72.22	363.17	2	1
12011_2019224_2022034	11	2020381	2021228	+	Retrotransposed	12011.m04673	hypothetical protein	325	2	12001.m07187	expressed protein	386	2	1.8e-43	70.98	174.47	1	1
12011_20383561_20386958	11	20384577	20386320	+	Duplicated	12011.m07414	expressed protein	312	4	12012.m07291	expressed protein	339	3	1.3e-35	73.45	165.14	1	2
12011_2039504_2041084	11	2040025	2040546	+	Unknown, single exon	12011.m04677	hypothetical protein	168	2	12006.m05515	expressed protein	178	1	6.4e-58	98.88	327.09	2	1
12011_20512742_20521190	11	20515699	20518228	+	Unknown, multi exon	12011.m07434	receptor protein kinase CLAVATA1 precursor, putative	587	6	12011.m07397	leucine-rich repeat receptor protein kinase EXS precursor, putative, expressed	987	1	1.1e-194	82.78	784.51	4	2
12011_20542473_20548672	11	20544944	20547214	-	Duplicated	12011.m07439	wall-associated kinase 1, putative	552	3	12009.m06831	OsWAK92 - OsWAK receptor-like protein kinase, expressed	803	3	7.4e-170	88.79	639.62	1	3
12011_20641678_20650334	11	20644638	20647372	+	Unknown, single exon	12011.m07451	BRASSINOSTEROID INSENSITIVE 1 precursor, putative, expressed	384	1	12011.m07397	leucine-rich repeat receptor protein kinase EXS precursor, putative, expressed	987	1	2.8e-230	93.21	940.04	2	1
12011_20672797_20678286	11	20674459	20676392	+	Retrotransposed	12011.m07455	conserved hypothetical protein	646	1	12011.m07453	expressed protein	631	2	1.3e-170	99.37	753.85	2	1
12011_20780531_20790180	11	20783839	20787133	-	Duplicated	12011.m07471	receptor-like protein kinase 5 precursor, putative, expressed	792	2	12011.m07468	receptor-like protein kinase precursor, putative, expressed	1103	2	6.3e-300	97.01	1287.61	2	2
12011_20793514_20802951	11	20796621	20799842	+	Duplicated	12011.m07472	receptor kinase-like protein, putative, expressed	535	1	12011.m07467	receptor-like protein kinase precursor, putative, expressed	1036	2	0	99.23	1424.36	2	2
12011_21105460_21109713	11	21106866	21108305	-	Unknown, multi exon	12011.m07512	F-box domain containing protein, expressed	428	2	12003.m10090	F-box domain containing protein, expressed	469	1	8.3e-125	87.63	500.31	1	2
12011_21154302_21156968	11	21155000	21156265	+	Duplicated	12011.m80150	conserved hypothetical protein	141	5	12011.m07500	nucleic acid binding protein, putative, expressed	233	4	1.8e-66	90.99	263.02	3	6
12011_21169090_21173311	11	21170565	21171810	+	Unknown, single exon	12011.m07520	glycosyltransferase, putative	296	2	12001.m13296	glycosyltransferase, putative, expressed	492	1	5.3e-210	86.59	894.17	3	1
12011_21293677_21298770	11	21294763	21298181	+	Duplicated	12011.m07544	T-complex protein 1 subunit theta, putative	142	5	12003.m10803	T-complex protein 1 subunit theta, putative, expressed	547	13	1.8e-40	86.65	353.66	11	9
12011_21335642_21344911	11	21338668	21341877	+	Unknown, multi exon	12011.m07549	dnaJ domain containing protein, expressed	625	1	12001.m09222	dnaJ domain containing protein, expressed	1009	1	1.4e-197	99.6	742.93	2	2
12011_2149295_2155095	11	2150417	2153948	-	Duplicated	12011.m04698	expressed protein	489	9	12012.m04468	expressed protein	594	13	1.2e-124	99.66	801.3	2	12
12011_2162447_2168753	11	2164908	2168483	+	Duplicated	12011.m04699	metal ion binding protein, putative, expressed	516	3	12012.m04497	metal ion binding protein, putative, expressed	733	8	NA	91.68	1231.02	6	5
12011_21862940_21872063	11	21865675	21869326	+	Duplicated	12011.m07624	stripe rust resistance protein Yr10, putative	923	3	12011.m07619	stripe rust resistance protein Yr10, putative, expressed	912	3	5e-287	99.45	1213.68	1	2
12011_21878351_21886471	11	21881086	21884362	+	Duplicated	12011.m07625	mla-like protein, putative	414	4	12011.m07619	stripe rust resistance protein Yr10, putative, expressed	912	3	3.2e-201	87.06	1024.24	4	2
12011_21880847_21887099	11	21881086	21884362	+	Duplicated	12011.m07626	mla1, putative	299	3	12011.m07619	stripe rust resistance protein Yr10, putative, expressed	912	3	2.1e-56	87.06	1024.24	4	2
12011_21892165_21893425	11	21892608	21892980	-	Unknown, single exon	12011.m07627	hypothetical protein	180	1	12006.m07161	expressed protein	148	1	8.1e-18	95.27	135.55	1	1
12011_21915230_21924212	11	21917965	21921466	+	Duplicated	12011.m07631	stripe rust resistance protein Yr10, putative	921	5	12011.m07619	stripe rust resistance protein Yr10, putative, expressed	912	3	9.8e-300	99.56	1299.99	1	2
12011_22151589_22155260	11	22152818	22154032	-	Retrotransposed	12011.m07670	F-box domain containing protein	396	3	12011.m07672	expressed protein	409	2	6e-164	98.29	724.64	1	1
12011_22269251_22270919	11	22269892	22270276	-	Retrotransposed	12011.m07692	hypothetical protein	300	5	12011.m07651	expressed protein	214	2	6.5e-42	70.09	214.88	1	1
12011_22313872_22317910	11	22315275	22316502	-	Unknown, single exon	12011.m07698	F-box domain containing protein	327	3	12003.m10090	F-box domain containing protein, expressed	469	1	2.6e-122	86.35	533.97	1	1
12011_22618605_22623925	11	22618671	22621851	+	Duplicated	12011.m07733	protein kinase, putative	677	6	12001.m09090	ATP binding protein, putative, expressed	691	7	1.3e-111	97.54	632.74	1	6
12011_22746059_22747536	11	22746589	22747007	-	Unknown, single exon	12011.m07752	hypothetical protein	291	3	12011.m07760	expressed protein	176	1	1.9e-25	76.7	117.01	1	1
12011_22761259_22762793	11	22761816	22762261	+	Unknown, single exon	12011.m07757	hypothetical protein	186	1	12011.m07760	expressed protein	176	1	1.6e-25	89.77	91.92	1	1
12011_23052574_23057929	11	23053371	23057130	-	Duplicated	12011.m07801	14-3-3-like protein, putative, expressed	231	7	12011.m07303	14-3-3-like protein, putative, expressed	266	5	7.1e-47	88.72	172.5	1	5
12011_23060261_23077909	11	23064004	23074164	-	Duplicated	12011.m07802	NB-ARC domain containing protein	1068	10	12008.m05608	resistance protein, putative, expressed	1248	4	1.5e-191	85.1	679.95	2	3
12011_23317581_23319698	11	23318288	23318986	+	Unknown, single exon	12011.m07843	hypothetical protein	164	1	12007.m07998	expressed protein	236	1	6.2e-51	98.73	284.38	2	1
12011_2334525_2337739	11	2335604	2336625	+	Unknown, single exon	12011.m04726	conserved hypothetical protein	339	1	12012.m04529	PE-PGRS family protein, putative, expressed	360	1	1.5e-95	91.67	410.33	2	1
12011_23349611_23360582	11	23350864	23359324	+	Duplicated	12011.m07847	patatin precursor, putative, expressed	246	3	12011.m07846	patatin T5 precursor, putative, expressed	418	5	6.9e-192	99.52	813.61	1	5
12011_23444680_23450433	11	23446635	23448608	+	Unknown, single exon	12011.m07862	expressed protein	134	1	12012.m05016	rust resistance-like protein RP1-3, putative, expressed	652	1	3.6e-119	99.08	464.79	3	1
12011_23677254_23678120	11	23677496	23677786	+	Unknown, single exon	12011.m07898	conserved hypothetical protein	93	2	12011.m07899	nonspecific lipid-transfer protein 2, putative, expressed	111	1	2.2e-25	86.49	95.7	3	1
12011_23748191_23751205	11	23749174	23750220	+	Duplicated	12011.m07910	conserved hypothetical protein	279	4	12007.m05793	hydrolase/ protein serine/threonine phosphatase, putative, expressed	328	3	1.7e-94	98.48	363.85	3	2
12011_2378134_2379500	11	2378589	2379046	-	Unknown, single exon	12011.m04734	60S ribosomal protein L26-1, putative, expressed	141	2	12012.m04536	60S ribosomal protein L26-1, putative, expressed	151	1	1.3e-69	98.68	326.29	1	1
12011_24170459_24173986	11	24171688	24172755	+	Unknown, single exon	12011.m07960	disease resistance protein RPM1, putative, expressed	554	1	12010.m05785	snRNP protein, putative, expressed	410	1	8.2e-68	87.8	268.81	1	1
12011_245921_252063	11	248308	249710	+	Duplicated	12011.m04345	hypothetical protein	296	4	12011.m05191	expressed protein	784	3	3.9e-77	76.66	311.18	2	2
12011_24961959_24965508	11	24963161	24964304	-	Unknown, single exon	12011.m08064	F-box domain containing protein	380	2	12011.m08063	F-box domain containing protein, expressed	401	1	1.7e-66	98.75	396.9	2	1
12011_24971905_24975479	11	24973110	24974275	-	Unknown, single exon	12011.m08066	F-box domain containing protein, expressed	494	1	12011.m08063	F-box domain containing protein, expressed	401	1	1.2e-92	99.5	337.96	1	1
12011_25006849_25014706	11	25008231	25013926	+	Duplicated	12011.m08075	serine carboxypeptidase family protein	463	8	12010.m03539	serine carboxypeptidase 1 precursor, putative, expressed	461	8	6.5e-142	99.57	720.05	1	9
12011_25129925_25141309	11	25131810	25136330	+	Unknown, multi exon	12011.m08094	conserved hypothetical protein	1472	11	12011.m08149	expressed protein	1344	1	9.8e-108	99.85	606.38	3	5
12011_25549808_25553230	11	25550734	25552302	-	Duplicated	12011.m08155	tropinone reductase 2, putative	265	3	12003.m07060	tropinone reductase, putative, expressed	309	4	4.3e-66	96.76	282.04	1	2
12011_25661265_25664407	11	25662191	25663479	-	Duplicated	12011.m08171	tropinone reductase 2, putative	269	3	12003.m07060	tropinone reductase, putative, expressed	309	4	4.1e-69	97.09	262.86	1	2
12011_25773094_25774057	11	25773339	25773792	+	Duplicated	12011.m08189	hypothetical protein	74	2	12005.m27496	expressed protein	82	2	1.1e-26	91.46	108.07	1	2
12011_25926505_25932661	11	25927310	25930875	+	Duplicated	12011.m08211	triacylglycerol lipase, putative	641	10	12003.m11035	triacylglycerol lipase, putative, expressed	595	7	3.3e-85	90.08	386.49	1	6
12011_25973802_25977023	11	25974943	25976101	-	Duplicated	12011.m08220	pectinesterase, putative	293	4	12011.m08218	pectinesterase, putative, expressed	307	2	1e-57	78.5	267.83	1	2
12011_2613895_2617059	11	2614980	2615876	+	Unknown, single exon	12011.m04767	hypothetical protein	653	2	12005.m04659	zinc knuckle family protein, expressed	362	1	2.8e-114	81.77	493.92	1	1
12011_26242320_26247157	11	26243781	26245554	+	Duplicated	12011.m08259	protein kinase domain containing protein	362	3	12006.m05309	protein kinase, putative, expressed	533	2	4.6e-86	99.62	440.7	4	3
12011_26294840_26296501	11	26295451	26296017	-	Unknown, single exon	12011.m08267	conserved hypothetical protein	806	14	12005.m05885	expressed protein	200	1	4e-38	94	287.05	4	1
12011_2674116_2676528	11	2674943	2675630	+	Unknown, single exon	12011.m04775	hypothetical protein	338	2	12001.m13393	expressed protein	276	1	3.3e-53	80.8	182.8	3	1
12011_26818271_26820110	11	26818915	26819464	+	Unknown, single exon	12011.m08347	hypothetical protein	202	2	12005.m07588	expressed protein	215	1	2.5e-26	84.65	193.45	3	1
12011_26887129_26889117	11	26887854	26888463	+	Unknown, single exon	12011.m08360	hypothetical protein	71	2	12003.m06478	expressed protein	242	1	6.9e-49	98.35	215.07	5	1
12011_26919290_26925517	11	26920968	26923176	+	Retrotransposed	12011.m08365	disease resistance protein RPM1, putative, expressed	906	2	12008.m05735	disease resistance protein RPM1, putative, expressed	780	2	3.7e-137	93.97	551.5	1	1
12011_26959425_26968299	11	26960815	26966396	-	Duplicated	12011.m08371	von Willebrand factor type A domain containing protein	575	5	12011.m08429	protein binding protein, putative, expressed	634	4	7.6e-64	80.28	247.71	1	2
12011_26986048_26993331	11	26988129	26990645	-	Duplicated	12011.m08373	conserved hypothetical protein	1001	6	12011.m61742	pentatricopeptide repeat protein PPR868-14, putative, expressed	693	2	1.7e-111	81.82	424.13	1	2
12011_27070835_27073188	11	27071617	27072326	-	Unknown, single exon	12011.m08388	speckle-type POZ protein, putative	371	3	12011.m07971	snRNP protein, putative, expressed	261	1	2.3e-37	87.36	126.86	2	1
12011_27253078_27254058	11	27253410	27253724	-	Unknown, single exon	12011.m08419	expressed protein	168	1	12008.m08450	expressed protein	111	1	1.2e-39	93.69	176.81	1	1
12011_27299674_27300992	11	27300062	27300547	-	Unknown, single exon	12011.m08426	hypothetical protein	113	1	12006.m31795	expressed protein	148	1	2.2e-17	91.89	149.69	4	1
12011_27732111_27733049	11	27732392	27732715	+	Unknown, single exon	12011.m08489	hypothetical protein	44	2	12005.m27492	expressed protein	110	1	4.4e-18	98.18	111.6	2	1
12011_27775972_27780498	11	27776993	27780162	-	Duplicated	12011.m08492	ATP-citrate synthase, putative	388	10	12011.m08513	ATP-citrate synthase, putative, expressed	424	11	1.4e-124	99.53	780.29	1	11
12011_27805104_27813115	11	27807299	27811441	+	Duplicated	12011.m08495	wall-associated kinase 2, putative	695	5	12012.m07987	OsWAK129a - OsWAK receptor-like protein kinase, expressed	732	3	3.4e-86	92.08	336.42	1	5
12011_27809617_27818759	11	27812841	27816433	+	Duplicated	12011.m08496	leucine-rich repeat receptor protein kinase EXS precursor, putative	843	2	12011.m05228	receptor-like protein kinase precursor, putative, expressed	1075	2	4e-216	99.63	1217.02	1	4
12011_27812556_27819659	11	27812841	27816433	+	Duplicated	12011.m08497	systemin receptor SR160 precursor, putative	192	2	12011.m05228	receptor-like protein kinase precursor, putative, expressed	1075	2	8.8e-65	99.63	1217.02	1	4
12011_27837747_27847562	11	27840971	27844336	+	Duplicated	12011.m08501	receptor-like protein kinase 5 precursor, putative	881	3	12011.m05228	receptor-like protein kinase precursor, putative, expressed	1075	2	2e-242	99.07	1236.28	2	2
12011_27873580_27883256	11	27876804	27879952	-	Retrotransposed	12011.m08509	receptor protein kinase CLAVATA1 precursor, putative	1045	7	12011.m05228	receptor-like protein kinase precursor, putative, expressed	1075	2	2.1e-220	96.56	1041.99	3	1
12011_27890250_27899614	11	27893014	27896313	-	Duplicated	12011.m08511	receptor protein kinase CLAVATA1 precursor, putative, expressed	588	2	12011.m05228	receptor-like protein kinase precursor, putative, expressed	1075	2	1.4e-247	96	1169.99	1	3
12011_28092339_28100318	11	28094744	28097581	+	Duplicated	12011.m08539	disease resistance protein RPP8, putative, expressed	385	1	12011.m07619	stripe rust resistance protein Yr10, putative, expressed	912	3	3.4e-182	98.68	788.85	2	2
12011_2955746_2961455	11	2957374	2959834	+	Duplicated	12011.m04817	hypothetical protein	296	7	12011.m04820	expressed protein	540	2	1.4e-162	98.52	795.93	8	3
12011_3239484_3240545	11	3239846	3240190	-	Unknown, single exon	12011.m04863	hypothetical protein	93	1	12001.m10796	expressed protein	118	1	5.9e-53	96.61	236.43	1	1
12011_3426332_3428402	11	3426816	3428065	+	Duplicated	12011.m80110	expressed protein	105	4	12002.m09041	expressed protein	111	4	9.6e-24	81.08	106.15	1	3
12011_3468709_3474282	11	3471144	3473443	-	Unknown, single exon	12011.m04896	expressed protein	920	5	12010.m05983	expressed protein	812	1	1.3e-111	91.5	490.91	1	1
12011_3677116_3680148	11	3678285	3679064	-	Unknown, single exon	12011.m04927	hypothetical protein	191	2	12011.m04939	cell wall surface anchor family protein, putative, expressed	361	1	6.5e-41	75.35	146.22	2	1
12011_3681388_3684514	11	3682473	3683430	-	Unknown, multi exon	12011.m04928	hypothetical protein	605	1	12011.m04939	cell wall surface anchor family protein, putative, expressed	361	1	4.4e-60	86.7	180.19	3	2
12011_3684841_3687982	11	3685923	3686913	-	Unknown, single exon	12011.m04929	hypothetical protein	573	1	12011.m04939	cell wall surface anchor family protein, putative, expressed	361	1	3e-55	92.8	203.19	3	1
12011_3700056_3703204	11	3701138	3702036	-	Unknown, multi exon	12011.m04931	hypothetical protein	331	1	12011.m04939	cell wall surface anchor family protein, putative, expressed	361	1	8.3e-48	82.55	145.8	2	2
12011_3703479_3706145	11	3704717	3705590	-	Unknown, single exon	12011.m04932	hypothetical protein	562	1	12011.m04939	cell wall surface anchor family protein, putative, expressed	361	1	8.4e-50	81.44	153.32	2	1
12011_3710361_3713066	11	3711443	3712462	-	Unknown, single exon	12011.m04934	hypothetical protein	535	2	12011.m04939	cell wall surface anchor family protein, putative, expressed	361	1	5e-48	96.12	120.43	5	1
12011_3732875_3735289	11	3733681	3734484	-	Unknown, single exon	12011.m04939	cell wall surface anchor family protein, putative, expressed	361	1	12011.m04936	expressed protein	268	1	1.7e-69	99.25	254.11	3	1
12011_3921974_3922978	11	3922408	3922777	-	Retrotransposed	12011.m04965	disease resistance response protein 206, putative	178	1	12004.m10598	dirigent-like protein pDIR17, putative, expressed	145	2	1.5e-14	80.69	58.39	1	1
12011_425311_426654	11	425859	426396	+	Unknown, single exon	12011.m04381	hypothetical protein	69	2	12003.m101628	expressed protein	183	1	1.4e-34	91.26	255.9	3	1
12011_4257307_4262688	11	4258809	4261184	+	Duplicated	12011.m05008	cyanogenic beta-glucosidase precursor, putative	391	7	12009.m06258	non-cyanogenic beta-glucosidase precursor, putative, expressed	501	9	1.7e-152	81.84	799.94	1	9
12011_4283446_4288555	11	4283832	4287159	+	Duplicated	12011.m05015	aspartic proteinase Asp1 precursor, putative	308	8	12011.m05006	aspartic proteinase Asp1 precursor, putative, expressed	464	8	8e-77	89.22	417.26	1	8
12011_4501651_4504106	11	4502478	4503277	-	Unknown, single exon	12011.m05049	expressed protein	372	6	12001.m13393	expressed protein	276	1	5.4e-60	97.83	219.99	4	1
12011_4552694_4564985	11	4555672	4562038	-	Duplicated	12011.m05056	expressed protein	270	9	12011.m05064	NAD kinase 2, chloroplast precursor, putative, expressed	982	8	6.2e-99	72.91	611.17	12	6
12011_479434_483857	11	480429	483655	-	Duplicated	12011.m80134	conserved hypothetical protein	325	10	12012.m04197	expressed protein	331	10	2e-92	98.49	566.01	1	10
12011_5119736_5124253	11	5121040	5122950	-	Duplicated	12011.m05155	F-box domain containing protein	371	3	12011.m05440	F-box domain containing protein, expressed	434	3	9.9e-180	99.54	766.54	1	3
12011_532745_534516	11	533344	533864	-	Unknown, single exon	12011.m28613	expressed protein	253	1	12005.m05885	expressed protein	200	1	1e-23	97	150.44	5	1
12011_5492973_5508893	11	5494283	5507581	-	Duplicated	12011.m05213	hypothetical protein	194	4	12011.m05217	F-box domain containing protein, expressed	437	4	5.9e-75	94.28	264.28	1	3
12011_5931490_5933199	11	5932086	5932619	+	Unknown, single exon	12011.m05272	conserved hypothetical protein	111	1	12011.m05273	dirigent-like protein pDIR14, putative, expressed	193	1	1.4e-54	87.56	250.05	1	1
12011_618859_622109	11	619875	620929	-	Unknown, single exon	12011.m04420	hypothetical protein	204	2	12012.m04191	expressed protein	390	1	1.1e-86	98.46	361.22	2	1
12011_621795_625183	11	622814	624012	-	Unknown, single exon	12011.m04421	retrotransposon protein, putative, SINE subclass	247	1	12012.m04191	expressed protein	390	1	3.5e-93	98.97	441.92	1	1
12011_6393322_6395026	11	6393927	6394419	-	Unknown, single exon	12011.m05343	hypothetical protein	325	4	12001.m08480	Werner syndrome ATP-dependent helicase, putative, expressed	202	1	3.7e-25	80.69	109.96	1	1
12011_6444913_6447789	11	6445839	6446858	+	Unknown, multi exon	12011.m05351	hypothetical protein	166	1	12003.m06522	expressed protein	309	1	8.8e-11	94.17	152.85	2	2
12011_6510472_6514511	11	6511707	6513274	+	Duplicated	12011.m05364	protein Z, putative	339	2	12001.m11757	protein Z, putative, expressed	412	2	6.7e-58	97.82	228.66	1	2
12011_6535069_6542904	11	6538038	6541191	-	Duplicated	12011.m05371	expressed protein	681	1	12011.m05347	LZ-NBS-LRR class, putative, expressed	977	2	8.5e-163	94.68	616.56	1	2
12011_6625081_6632477	11	6627429	6630130	-	Duplicated	12011.m05387	disease resistance protein RPM1, putative, expressed	775	3	12011.m05396	disease resistance protein RPM1, putative, expressed	782	2	4.8e-268	99.74	1083.7	2	2
12011_7457405_7460580	11	7458484	7459523	-	Unknown, single exon	12011.m05502	gibberellin receptor GID1L2, putative	365	1	12011.m05506	gibberellin receptor GID1L2, putative, expressed	352	1	7.7e-159	96.88	737.71	1	1
12011_8554969_8559486	11	8556111	8558321	+	Duplicated	12011.m05652	jasmonate O-methyltransferase, putative	366	5	12002.m09911	jasmonate O-methyltransferase, putative, expressed	381	4	2.5e-82	98.43	296.62	1	4
12011_8777790_8782457	11	8778512	8780389	-	Retrotransposed	12011.m05685	conserved hypothetical protein	548	2	12001.m11992	expressed protein	689	2	8.2e-79	97.1	245.58	2	1
12011_8782022_8794753	11	8784256	8792517	-	Duplicated	12011.m05686	peptidase/ subtilase, putative, expressed	737	12	12004.m05689	peptidase/ subtilase, putative, expressed	745	9	2.6e-142	90.2	606.88	1	8
12011_9480031_9487026	11	9482720	9486918	-	Duplicated	12011.m05794	disease resistance protein RPM1, putative	290	1	12012.m07560	resistance protein LR10, putative, expressed	974	3	2e-103	81.11	824.36	2	2
12012_10005405_10014403	12	10008104	10011702	-	Duplicated	12012.m05705	disease resistance RPP13-like protein 2, putative	902	3	12012.m05666	stripe rust resistance protein Yr10, putative, expressed	900	2	8.6e-213	98.11	876.72	1	2
12012_10053224_10061758	12	10056184	10058928	-	Unknown, multi exon	12012.m05712	conserved hypothetical protein	986	6	12011.m07397	leucine-rich repeat receptor protein kinase EXS precursor, putative, expressed	987	1	1.1e-165	93.41	685.93	1	2
12012_10064363_10065345	12	10064567	10065044	+	Duplicated	12012.m05712	conserved hypothetical protein	986	6	12009.m60131	expressed protein	99	2	9.7e-18	96.97	146.72	2	2
12012_10794236_10801730	12	10796965	10799485	+	Duplicated	12012.m05822	hypothetical protein	587	4	12012.m05825	expressed protein	910	4	3.2e-141	81.76	721.97	1	3
12012_10897105_10905723	12	10898221	10904335	-	Duplicated	12012.m05835	cytochrome P450 87A3, putative	318	8	12003.m09586	cytochrome P450 87A3, putative, expressed	496	9	3.6e-105	82.26	623.64	3	8
12012_1156315_1164267	12	1159146	1162352	-	Retrotransposed	12012.m04306	rp3 protein, putative, expressed	816	1	12011.m05250	NBS-LRR disease resistance protein, putative, expressed	1308	4	2e-14	84.86	279.54	1	1
12012_11676281_11677474	12	11676724	11677151	+	Unknown, single exon	12012.m05957	conserved hypothetical protein	172	1	12006.m07161	expressed protein	148	1	9.8e-28	95.95	182.05	1	1
12012_11886946_11887545	12	11887146	11887334	+	Retrotransposed	12012.m05982	hypothetical protein	66	2	12010.m65422	expressed protein	67	2	6.4e-17	92.54	60.61	2	1
12012_11899360_11900369	12	11899689	11900016	-	Unknown, single exon	12012.m05984	hypothetical protein	264	3	12010.m06090	expressed protein	110	1	4.5e-13	91.82	144	3	1
12012_12308473_12315049	12	12310449	12313071	-	Duplicated	12012.m06031	type II intron maturase family protein, expressed	884	7	12012.m06033	phosphoprotein phosphatase, putative, expressed	659	12	1.4e-115	71.47	420.68	5	5
12012_12447420_12448327	12	12447683	12448005	-	Unknown, single exon	12012.m06058	glycerol 3-phosphate permease, putative	246	5	12004.m101750	expressed protein	107	1	3e-42	98.13	247.63	1	1
12012_12843109_12844651	12	12843495	12844260	+	Duplicated	12012.m73971	expressed protein	89	3	12011.m04411	GCN5-like protein, putative, expressed	129	3	2.5e-47	96.12	204.78	1	3
12012_12845545_12850061	12	12846003	12849713	+	Duplicated	12012.m73971	expressed protein	89	3	12001.m07485	expressed protein	153	2	2.6e-17	95.42	189.24	2	3
12012_13261934_13265599	12	13263127	13264401	+	Unknown, multi exon	12012.m06179	hypothetical protein	406	5	12012.m06180	expressed protein	398	1	4e-94	99.5	395.32	2	2
12012_13294515_13297975	12	13295708	13296780	+	Unknown, single exon	12012.m06186	hypothetical protein	349	2	12012.m06180	expressed protein	398	1	8.4e-197	89.95	888.55	1	1
12012_13484471_13485504	12	13484779	13485194	+	Duplicated	12012.m73920	expressed protein	74	2	12001.m08356	expressed protein	103	2	5.2e-37	97.09	171.31	2	2
12012_13733045_13733982	12	13733336	13733627	+	Unknown, single exon	12012.m06247	hypothetical protein	227	6	12005.m27492	expressed protein	110	1	1.1e-33	91.82	165.44	2	1
12012_1376591_1378300	12	1377196	1377723	+	Unknown, single exon	12012.m04347	hypothetical protein	110	1	12012.m04349	pectinesterase inhibitor domain containing protein, expressed	192	1	5.8e-42	94.79	152.71	2	1
12012_1452493_1462551	12	1452937	1458743	+	Duplicated	12012.m04361	S-locus-like receptor protein kinase, putative, expressed	730	2	12011.m04577	D-mannose binding lectin family protein, expressed	1268	7	NA	99.84	2589.62	3	2
12012_14879704_14882722	12	14880831	14881671	+	Duplicated	12012.m06392	cysteine protease, putative	352	4	12009.m06312	vignain precursor, putative, expressed	350	3	2.3e-86	72.29	359.54	5	2
12012_14942184_14943167	12	14942543	14942806	-	Unknown, single exon	12012.m06400	hypothetical protein	80	2	12003.m06254	expressed protein	120	1	1.2e-22	74.17	98.47	1	1
12012_14971226_14976008	12	14972374	14974900	+	Duplicated	12012.m06404	O-methyltransferase ZRP4, putative	364	2	12005.m08519	O-methyltransferase ZRP4, putative, expressed	368	2	1.4e-128	95.65	541.69	1	2
12012_1509777_1511057	12	1510094	1510729	-	Duplicated	12012.m04370	metal ion binding protein, putative	691	10	12011.m04587	expressed protein	105	2	1.9e-42	95.24	194.06	1	2
12012_1522519_1528152	12	1523095	1525253	+	Duplicated	12012.m04372	NB-ARC domain containing protein, expressed	870	8	12008.m06065	disease resistance RPP13-like protein 1, putative, expressed	927	2	9e-45	70.77	235.1	2	2
12012_15345631_15346611	12	15345963	15346277	+	Unknown, single exon	12012.m06449	hypothetical protein	240	2	12005.m27505	expressed protein	111	1	1.7e-28	90.99	117.93	1	1
12012_15416272_15421416	12	15418928	15421111	-	Duplicated	12012.m06458	expressed protein	647	2	12012.m05566	expressed protein	846	3	2.3e-74	80.61	269.05	1	3
12012_15417906_15423608	12	15418928	15421102	-	Duplicated	12012.m06458	expressed protein	647	2	12012.m07435	expressed protein	835	3	6.4e-58	79.88	197.6	1	3
12012_15457873_15461397	12	15459237	15460300	-	Unknown, single exon	12012.m06465	aspartic proteinase nepenthesin-1 precursor, putative, expressed	410	2	12004.m08744	aspartic proteinase nepenthesin-2 precursor, putative, expressed	455	1	2.2e-57	74.95	236.76	1	1
12012_1566792_1572818	12	1567009	1571395	-	Duplicated	12012.m04379	major facilitator superfamily antiporter, putative	411	16	12011.m04597	major facilitator superfamily antiporter, putative, expressed	474	17	1e-85	97.47	712.24	1	17
12012_15765623_15766798	12	15766102	15766457	-	Unknown, single exon	12012.m06509	hypothetical protein	201	1	12006.m07161	expressed protein	148	1	3.2e-25	87.84	122.88	1	1
12012_1619898_1626320	12	1621019	1625194	+	Duplicated	12012.m04388	nodulin-like protein, putative	332	7	12012.m07127	nodulin-like protein, putative, expressed	374	7	1.3e-123	99.47	723.47	1	7
12012_16221500_16222799	12	16221943	16222354	+	Unknown, single exon	12012.m06573	hypothetical protein	158	1	12006.m07161	expressed protein	148	1	7.8e-18	95.27	176.53	1	1
12012_16561274_16564510	12	16562431	16563351	+	Retrotransposed	12012.m06621	hypothetical protein	238	1	12001.m07187	expressed protein	386	2	1.4e-64	78.76	249.18	1	1
12012_16678116_16688578	12	16680959	16685736	-	Duplicated	12012.m06640	disease resistance protein RPM1, putative, expressed	768	6	12012.m06625	NBS-LRR disease resistance protein, putative, expressed	948	2	0	99.79	1245.63	3	2
12012_1737674_1740917	12	1738758	1739842	+	Unknown, single exon	12012.m04409	hsr203J, putative	322	2	12011.m04633	cell death associated protein, putative, expressed	357	1	5.2e-175	99.44	784.13	1	1
12012_17506178_17506798	12	17506384	17506578	+	Unknown, single exon	12012.m06761	hypothetical protein	95	2	12011.m07067	expressed protein	69	1	1.4e-24	92.75	112.27	1	1
12012_1820438_1823074	12	1821424	1822169	-	Retrotransposed	12012.m04424	flavonol 3-sulfotransferase, putative	191	2	12011.m06986	flavonol sulfotransferase-like, putative, expressed	329	2	2.7e-54	78.42	206.58	1	1
12012_1820995_1823337	12	1821424	1822232	-	Retrotransposed	12012.m04424	flavonol 3-sulfotransferase, putative	191	2	12010.m04456	flavonol 3-sulfotransferase, putative, expressed	368	2	7.9e-55	79.89	203.69	1	1
12012_18340155_18346220	12	18342086	18344088	+	Unknown, single exon	12012.m06871	disease resistance protein RGA2, putative, expressed	426	1	12009.m05210	disease resistance RPP13-like protein 1, putative, expressed	737	1	4e-104	96.34	441.96	2	1
12012_1835954_1839001	12	1836994	1837952	-	Unknown, single exon	12012.m04428	flavonol 4-sulfotransferase, putative, expressed	289	1	12001.m08579	flavonol 4-sulfotransferase, putative, expressed	347	1	9.1e-96	96.25	452.95	1	1
12012_1840311_1843733	12	1841351	1842691	-	Unknown, multi exon	12012.m04429	flavonol 3-sulfotransferase, putative	291	2	12001.m08579	flavonol 4-sulfotransferase, putative, expressed	347	1	8.5e-105	96.83	414.63	1	2
12012_18566018_18569493	12	18566128	18568220	-	Duplicated	12012.m06908	F-box domain containing protein	413	4	12012.m06903	F-box domain containing protein, expressed	424	2	2.1e-52	98.11	191.05	2	2
12012_19048355_19050613	12	19049125	19049841	-	Unknown, multi exon	12012.m06977	conserved hypothetical protein	229	1	12003.m34731	expressed protein	257	1	1.4e-16	87.55	86.24	2	2
12012_1924811_1927621	12	1925968	1926815	+	Retrotransposed	12012.m04447	hypothetical protein	325	2	12001.m07187	expressed protein	386	2	4.3e-44	70.98	177.47	1	1
12012_19776841_19780971	12	19777565	19778972	+	Unknown, single exon	12012.m07079	disease resistance RPP13-like protein 1, putative, expressed	432	1	12012.m05016	rust resistance-like protein RP1-3, putative, expressed	652	1	2.8e-70	74.23	268.06	1	1
12012_20095787_20100939	12	20097043	20099390	-	Duplicated	12012.m07124	hypothetical protein	494	6	12012.m07224	F-box domain containing protein, expressed	587	3	1e-41	70.19	155.93	4	3
12012_201826_207650	12	205004	205930	+	Duplicated	12012.m04139	csAtPR5, putative, expressed	364	3	12011.m04337	expressed protein	550	8	NA	41.09	464.69	1	3
12012_2025716_2031027	12	2027815	2029694	+	Unknown, single exon	12012.m04470	conserved hypothetical protein	611	3	12002.m06179	expressed protein	657	1	5.8e-89	90.26	356.15	2	1
12012_20429697_20431694	12	20430374	20431044	-	Unknown, single exon	12012.m07188	conserved hypothetical protein	118	1	12012.m07209	expressed protein	225	1	2.8e-111	99.11	536.32	1	1
12012_20745895_20747433	12	20746493	20746916	+	Unknown, single exon	12012.m07222	hypothetical protein	173	2	12004.m35068	expressed protein	172	1	1.4e-22	98.26	156.47	2	1
12012_20760834_20766430	12	20762618	20765195	+	Duplicated	12012.m07225	F-box domain containing protein	527	4	12012.m07224	F-box domain containing protein, expressed	587	3	3.6e-90	96.76	395.71	1	3
12012_20839868_20842175	12	20840690	20841523	+	Unknown, multi exon	12012.m07241	hypothetical protein	220	1	12001.m07643	expressed protein	217	1	1.5e-60	70.05	229.92	2	2
12012_2090145_2091296	12	2090561	2090925	-	Unknown, single exon	12012.m04480	hypothetical protein	179	1	12002.m09849	expressed protein	139	1	2e-34	82.01	184.79	1	1
12012_2091376_2097174	12	2091969	2096534	-	Unknown, multi exon	12012.m27004	retrotransposon protein, putative, unclassified, expressed	650	1	12012.m04459	protein binding protein, putative, expressed	198	1	7.9e-56	94.95	245.8	1	2
12012_2125870_2134795	12	2127576	2134179	-	Duplicated	12012.m04487	expressed protein	537	10	12011.m04693	expressed protein	568	11	2.3e-211	99.65	1124.52	1	11
12012_21348243_21349551	12	21348686	21349091	-	Unknown, single exon	12012.m07307	conserved hypothetical protein	296	3	12006.m07161	expressed protein	148	1	3.7e-12	91.89	124.62	1	1
12012_21355367_21356675	12	21355810	21356215	-	Unknown, single exon	12012.m07309	conserved hypothetical protein	173	1	12006.m07161	expressed protein	148	1	6.8e-13	91.89	124.62	1	1
12012_21810953_21811932	12	21811285	21811598	+	Unknown, single exon	12012.m07378	conserved hypothetical protein	186	2	12008.m08450	expressed protein	111	1	8e-26	93.69	122.49	1	1
12012_22164444_22165146	12	22164680	22164911	-	Unknown, single exon	12012.m07412	MPI, putative	74	2	12012.m07411	subtilisin-chymotrypsin inhibitor CI-1B, putative, expressed	78	1	1.2e-25	96.15	120.66	1	1
12012_22252010_22259663	12	22254373	22257298	+	Duplicated	12012.m07430	conserved hypothetical protein	789	4	12012.m07417	expressed protein	788	3	8.1e-135	98.22	538.71	1	3
12012_22261408_22270970	12	22263112	22268431	-	Duplicated	12012.m07431	conserved hypothetical protein	847	3	12012.m05566	expressed protein	846	3	3.3e-112	98.35	366.09	1	3
12012_2238438_2245498	12	2241506	2243696	+	Duplicated	12012.m04503	hypothetical protein	290	7	12011.m04708	expressed protein	630	8	NA	66.03	520.23	1	6
12012_22792867_22794581	12	22793439	22794010	-	Unknown, single exon	12012.m07506	hypothetical protein	290	6	12006.m06654	expressed protein	190	1	3.7e-81	98.95	379.34	3	1
12012_2285562_2287481	12	2286125	2286919	-	Duplicated	12012.m04511	expressed protein	131	2	12011.m04710	expressed protein	187	2	9.9e-48	98.93	283.61	1	2
12012_2299275_2300559	12	2299683	2300117	-	Unknown, single exon	12012.m04513	conserved hypothetical protein	204	2	12007.m08168	expressed protein	147	1	2e-51	97.28	219.59	2	1
12012_23148233_23157698	12	23151178	23154775	+	Duplicated	12012.m07562	RGH1A, putative, expressed	701	2	12012.m07560	resistance protein LR10, putative, expressed	974	3	1.5e-269	95.89	1139.05	1	2
12012_23267793_23273708	12	23269148	23272556	-	Duplicated	12012.m07578	UNC93 homolog A, putative	390	9	12012.m07579	UNC93 homolog A, putative, expressed	451	10	1.4e-117	90.47	669.75	1	10
12012_23410428_23414975	12	23412076	23413000	+	Retrotransposed	12012.m07604	heat shock cognate 70 kDa protein 2, putative, expressed	216	1	12011.m28876	heat shock cognate 70 kDa protein 2, putative, expressed	650	2	NA	48.31	582.53	1	1
12012_23825125_23826267	12	23825514	23825901	-	Unknown, single exon	12012.m07667	hypothetical protein	93	2	12010.m21750	expressed protein	129	1	6.2e-45	98.45	239.26	1	1
12012_24608194_24610222	12	24608871	24609582	+	Duplicated	12012.m07771	expressed protein	469	4	12012.m07561	expressed protein	213	3	2.5e-33	84.04	116.32	2	2
12012_24664281_24668558	12	24665717	24667123	-	Unknown, single exon	12012.m073722	expressed protein	386	4	12012.m07772	expressed protein	478	1	4.4e-229	98.95	999	2	1
12012_24919752_24922079	12	24920858	24922067	+	Duplicated	12012.m07813	hypothetical protein	369	1	12006.m05287	F-box domain containing protein, expressed	369	2	3.4e-35	87.8	134.43	1	2
12012_25173311_25174635	12	25173757	25174187	-	Unknown, single exon	12012.m07856	hypothetical protein	271	3	12003.m07670	expressed protein	149	1	9.5e-23	98.66	113.44	4	1
12012_2519054_2524108	12	2520712	2522364	-	Duplicated	12012.m04544	conserved hypothetical protein	391	3	12011.m04737	expressed protein	550	4	1.2e-145	72.73	661.54	1	3
12012_2530919_2533999	12	2531428	2532591	+	Unknown, single exon	12012.m04546	hypothetical protein	212	2	12003.m10090	F-box domain containing protein, expressed	469	1	3.8e-32	84.86	118.87	7	1
12012_25660745_25661738	12	25661077	25661404	-	Unknown, single exon	12012.m07929	hypothetical protein	96	2	12005.m27505	expressed protein	111	1	1.2e-22	97.3	166.26	2	1
12012_25674958_25681130	12	25677024	25679065	-	Unknown, single exon	12012.m07932	protein kinase, putative	657	2	12012.m07930	receptor-like protein kinase homolog RK20-1, putative, expressed	688	1	3.1e-280	98.98	1246.95	1	1
12012_25677477_25682828	12	25677477	25679065	-	Unknown, single exon	12012.m07933	conserved hypothetical protein	201	3	12012.m07930	receptor-like protein kinase homolog RK20-1, putative, expressed	688	1	2.9e-56	76.45	932.04	1	1
12012_25716388_25717479*	12	25716626	25717052	-	Unknown, single exon	12012.m07941	hypothetical protein	124	1	12003.m34738	expressed protein	142	1	3.4e-32	98.59	248.8	1	1
12012_2586383_2589403	12	2587414	2588891	+	Duplicated	12012.m04556	catalytic/ hydrolase, putative	187	3	12012.m04553	catalytic/ hydrolase, putative, expressed	344	4	2.5e-91	98.84	443.75	6	4
12012_26010055_26010987	12	26010396	26010641	+	Unknown, single exon	12012.m07981	hypothetical protein	115	2	12009.m21953	expressed protein	114	1	7.5e-29	71.05	93.37	3	1
12012_26898138_26900225	12	26898674	26899690	-	Unknown, multi exon	12012.m08115	thaumatin-like protein precursor, putative	151	2	12012.m08112	thaumatin-like protein precursor, putative, expressed	178	1	1.7e-90	98.88	383.1	1	2
12012_26980932_26982998	12	26981492	26982559	-	Duplicated	12012.m08127	hypothetical protein	88	2	12005.m08267	expressed protein	187	2	1.1e-13	87.7	111.76	1	2
12012_27000794_27001816	12	27001160	27001482	+	Unknown, single exon	12012.m08130	conserved hypothetical protein	278	2	12008.m08450	expressed protein	111	1	4.7e-21	96.4	141.51	3	1
12012_27134754_27136565	12	27135184	27135835	-	Retrotransposed	12012.m08147	expressed protein	303	1	12004.m08832	oxidoreductase, putative, expressed	235	3	2.5e-42	91.49	183.78	1	1
12012_27291171_27294467	12	27291262	27292885	+	Retrotransposed	12012.m08177	nitrate and chloride transporter, putative, expressed	575	1	12012.m08189	nodulin-like protein, putative, expressed	527	2	1.5e-84	98.48	334.34	1	1
12012_27412639_27413661	12	27412971	27413293	-	Unknown, single exon	12012.m08199	conserved hypothetical protein	306	2	12008.m08450	expressed protein	111	1	1.1e-19	96.4	122.87	3	1
12012_2969809_2971535	12	2970345	2970994	+	Duplicated	12012.m04616	expressed protein	141	2	12006.m091671	expressed protein	179	2	4.6e-47	98.88	243.74	3	2
12012_3319502_3321683	12	3320200	3321049	+	Duplicated	12012.m04673	citrate-binding protein precursor, putative	196	2	12012.m04720	citrate-binding protein precursor, putative, expressed	211	2	6.7e-48	91.47	173.41	1	2
12012_3975372_3977587	12	3976136	3976821	+	Retrotransposed	12012.m04773	conserved hypothetical protein	241	2	12001.m10476	seven-transmembrane-domain protein 1, putative, expressed	255	4	3.3e-86	90.59	388.66	1	1
12012_4041722_4043539	12	4042366	4042802	-	Unknown, single exon	12012.m04783	hypothetical protein	140	2	12005.m07588	expressed protein	215	1	1.1e-42	99.07	208.08	2	1
12012_4261037_4262302	12	4261458	4261857	-	Unknown, single exon	12012.m04825	hypothetical protein	205	1	12006.m07161	expressed protein	148	1	1.3e-37	95.27	183.68	1	1
12012_4393680_4402002	12	4396715	4398962	+	Unknown, single exon	12012.m04854	C2 domain containing protein	769	5	12004.m10752	phosphoribosylanthranilate transferase, putative, expressed	1012	1	7.3e-190	73.32	734.45	1	1
12012_4682283_4686154	12	4684003	4685165	+	Duplicated	12012.m04882	protein dimerization, putative	336	3	12002.m07227	protein dimerization, putative, expressed	506	2	2.2e-39	71.15	296.68	2	2
12012_4780202_4781155	12	4780501	4780941	-	Duplicated	12012.m04899	hypothetical protein	125	3	12009.m60131	expressed protein	99	2	1.6e-17	96.97	168.85	1	2
12012_5170032_5174463	12	5171120	5173385	+	Duplicated	12012.m04961	O-methyltransferase family protein	453	5	12004.m05464	caffeic acid 3-O-methyltransferase, putative, expressed	358	3	4.5e-94	96.65	370.69	1	4
12012_5413132_5418652	12	5414967	5416566	+	Retrotransposed	12012.m05007	protein binding protein, putative, expressed	530	2	12003.m06015	protein binding protein, putative, expressed	695	2	6.7e-88	80.43	395.55	1	1
12012_5498689_5507139	12	5500644	5505113	+	Unknown, multi exon	12012.m05022	NB-ARC domain containing protein	528	4	12012.m05016	rust resistance-like protein RP1-3, putative, expressed	652	1	1.2e-234	95.55	963.22	2	2
12012_5540376_5546255	12	5542334	5544298	-	Unknown, single exon	12012.m05028	NBS-LRR-like protein, putative	489	6	12012.m05016	rust resistance-like protein RP1-3, putative, expressed	652	1	4.5e-258	99.69	1115.27	2	1
12012_5609171_5613946	12	5610844	5612271	-	Retrotransposed	12012.m05039	ATP synthase beta chain, putative	411	2	12001.m11106	ATP synthase beta chain, mitochondrial precursor, putative, expressed	558	9	1.9e-166	84.23	716.82	1	1
12012_5900360_5907952	12	5903593	5906465	-	Retrotransposed	12012.m05075	NL0E, putative	749	3	12004.m09026	expressed protein	1079	2	8.7e-171	96.39	701.06	1	1
12012_5923736_5925013	12	5924179	5924587	+	Unknown, single exon	12012.m05080	glycine-rich protein LeGRP1, putative	205	1	12006.m07161	expressed protein	148	1	1.4e-24	97.97	128.84	1	1
12012_5937647_5939635	12	5938354	5939051	+	Unknown, single exon	12012.m05083	hypothetical protein	367	3	12007.m07998	expressed protein	236	1	9.3e-60	98.73	311.73	4	1
12012_6513768_6520361	12	6516776	6519411	-	Retrotransposed	12012.m05170	protein binding protein, putative	855	2	12001.m07309	disease resistance protein, putative, expressed	994	6	4.1e-102	82.09	462.79	1	1
12012_656919_660143	12	657935	659039	-	Unknown, single exon	12012.m04218	hypothetical protein	254	3	12012.m04191	expressed protein	390	1	2.2e-85	98.46	384.56	2	1
12012_7009211_7012379	12	7010134	7011454	+	Duplicated	12012.m05245	jasmonate-induced protein, putative	261	4	12012.m04954	jasmonate-induced protein, putative, expressed	308	4	6.2e-91	99.03	415.16	2	4
12012_7174358_7176766	12	7175245	7176003	-	Unknown, single exon	12012.m05269	conserved hypothetical protein	230	2	12006.m05422	CRT/DRE binding factor 13, putative, expressed	254	1	3e-57	97.64	364.66	5	1
12012_722008_723809	12	722466	723035	+	Duplicated	12012.m04230	nonspecific lipid-transfer protein 5 precursor, putative, expressed	107	2	12011.m04432	expressed protein	153	2	8.4e-61	96.08	254.38	1	2
12012_7519741_7534435	12	7523854	7529601	+	Duplicated	12012.m05317	phosphatidylinositol-4-phosphate 5-Kinase family protein, expressed	1678	11	12008.m04288	phosphatidylinositol-4-phosphate 5-Kinase family protein, expressed	1611	11	2.5e-193	90.5	1019.2	1	9
12012_7792859_7798066	12	7794568	7796355	+	Duplicated	12012.m05351	POT family protein	467	6	12010.m07039	peptide transporter PTR2, putative, expressed	570	5	5.8e-68	92.28	288.89	7	3
12012_7963089_7964381	12	7963549	7963955	+	Unknown, single exon	12012.m05373	octapeptide-repeat protein T2, putative	258	1	12006.m07161	expressed protein	148	1	5.3e-14	97.97	133.56	2	1
12012_9100037_9105532	12	9101377	9104193	-	Duplicated	12012.m05556	hypothetical protein	533	7	12008.m08015	expressed protein	446	6	1.2e-205	99.55	924.79	1	6
12012_9737705_9739117	12	9738175	9738642	+	Unknown, single exon	12012.m05660	prolamin PPROL 17 precursor, putative	90	2	12012.m05647	prolamin PPROL 17 precursor, putative, expressed	157	1	4.5e-75	98.73	322.35	2	1
1Pseudogene labeled with a star(*) contains all disablements in the last 10 amino acids of the sequence
